# Supplementary material for: Alteration of protein expression and spliceosome pathway activity during Barrett’s carcinogenesis
Source: J Gastroenterol. 2021 Jul 5;56(9):791–807. doi: 10.1007/s00535-021-01802-2 (PMC8370908; doi:10.1007/s00535-021-01802-2)
Supplement: Supplementary file 1 — Supplementary file1 (XLSX 347 KB) [file 535_2021_1802_MOESM1_ESM.xlsx]

## Sheet: Table S1
Table S1: Significantly upregulated proteins in epithelial tissue
Accession number, protein description (name), and gene identifier of 209 proteins that were significantly higher abundant in dysplastic/EAC samples compared to non-dysplastic samples (FDR < 5%). Columns: PC = Indicates that proteins are assembled to clusters due to overlapping peptide evidence; entries with the same letter share a cluster; the number between the brackets describes the cluster siz…
Nr	accnr	Protein Description	Gene	PC	int rank	occ	p value	FDR	rFC, 2log2	PW
1	P41743	Protein kinase C iota type	PRKCI		2783	11	6e-06	0.008	8.6	12,13
2	Q9BUH6	Protein PAXX	PAXX		1600	21	1.2e-05	0.008	3.99
3	Q8WUY1	Protein THEM6	THEM6		1722	22	1.2e-05	0.008	3.25
4	Q96I24	Far upstream element-binding protein 3	FUBP3		2329	21	1.2e-05	0.008	3.77
5	Q6P1M0	Long-chain fatty acid transport protein 4	SLC27A4		3620	10	2.2e-05	0.01	6.33
6	Q9UHX1	Poly(U)-binding-splicing factor PUF60	PUF60		1409	23	3.7e-05	0.0133	1.29	1,2,3,6
7	P67870	Casein kinase II subunit beta	CSNK2B		1690	20	3.7e-05	0.0133	3.35
8	P50995	Annexin A11	ANXA11		486	23	5.9e-05	0.0146	0.99
9	O15162	Phospholipid scramblase 1	PLSCR1		1959	18	5.9e-05	0.0146	6.34
10	P36915	Guanine nucleotide-binding protein-like 1	GNL1		3358	10	5.9e-05	0.0146	6.86
11	Q92793	CREB-binding protein	CREBBP		4003	9	5.9e-05	0.0146	3.83
12	Q13501	Sequestosome-1	SQSTM1		1618	18	9.3e-05	0.0176	7.21
13	Q14151	Scaffold attachment factor B2	SAFB2	A (2)	1877	20	9.3e-05	0.0176	4.98
15	O00442	RNA 3’-terminal phosphate cyclase	RTCA		2422	13	9.3e-05	0.0176	8.29
16	Q8TDB6	E3 ubiquitin-protein ligase DTX3L	DTX3L		3354	19	9.3e-05	0.0176	4.79
17	P15559	NAD(P)H dehydrogenase [quinone] 1	NQO1		354	22	0.000139	0.0204	2.67
18	Q15149	Plectin	PLEC		577	23	0.000139	0.0204	0.66
19	P09874	Poly [ADP-ribose] polymerase 1	PARP1		1013	23	0.000139	0.0204	1.48
20	Q9BWF3	RNA-binding protein 4	RBM4	B (2)	1735	23	0.000139	0.0204	1.5
22	Q6PI48	Aspartate–tRNA ligase, mitochondrial	DARS2		1847	14	0.000139	0.0204	8.21
23	Q9Y265	RuvB-like 1	RUVBL1		965	23	0.000207	0.0223	1.29
24	Q96CW1	AP-2 complex subunit mu	AP2M1		1728	22	0.000207	0.0223	2.39
25	P68400	Casein kinase II subunit alpha	CSNK2A1		1853	16	0.000207	0.0223	8.05
26	O95470	Sphingosine-1-phosphate lyase 1	SGPL1		2087	19	0.000207	0.0223	5.57
27	Q9Y5K6	CD2-associated protein	CD2AP		2217	19	0.000207	0.0223	5.24
28	P21283	V-type proton ATPase subunit C 1	ATP6V1C1		2951	10	0.000207	0.0223	6.2
29	O14737	Programmed cell death protein 5	PDCD5		3059	22	0.000207	0.0223	2.63
30	Q92797	Symplekin	SYMPK		3665	8	0.000207	0.0223	4.91	1,2,3
14	Q15424	Scaffold attachment factor B1	SAFB	A (2)	1884	23	0.0003	0.0248	1.73
31	Q14103	Heterogeneous nuclear ribonucleoprotein D0	HNRNPD		178	23	0.0003	0.0248	0.97	1,2,3
32	P58107	Epiplakin	EPPK1		1383	23	0.0003	0.0248	1.34
33	Q96CM8	Acyl-CoA synthetase family member 2, mitochondrial	ACSF2		1514	11	0.0003	0.0248	7.59
34	P02792	Ferritin light chain	FTL		1893	16	0.0003	0.0248	7.28
35	Q9Y6E2	Basic leucine zipper and W2 domain-containing protein 2	BZW2		2042	17	0.0003	0.0248	5.45
36	Q92879	CUGBP Elav-like family member 1	CELF1		2303	15	0.0003	0.0248	7
37	Q9UQE7	Structural maintenance of chromosomes protein 3	SMC3		2437	23	0.0003	0.0248	1.48
38	Q9H2U1	ATP-dependent RNA helicase DHX36	DHX36		3830	12	0.0003	0.0248	4.72
39	Q13177	Serine/threonine-protein kinase PAK 2	PAK2		1329	21	0.000418	0.0272	3.63	4,5,8,9,10,14,15,18
40	P16333	Cytoplasmic protein NCK1	NCK1		2875	11	0.000418	0.0272	6.8	4,5,8,17
41	O00299	Chloride intracellular channel protein 1	CLIC1		126	23	0.00043	0.0272	0.8
42	P07858	Cathepsin B	CTSB		618	23	0.00043	0.0272	1.83
43	P05455	Lupus La protein	SSB		1044	23	0.00043	0.0272	1.51
44	P78527	DNA-dependent protein kinase catalytic subunit	PRKDC		1239	23	0.00043	0.0272	1.37
45	Q9UBM7	7-dehydrocholesterol reductase	DHCR7		1794	18	0.00043	0.0272	6.55
46	Q8WW12	PEST proteolytic signal-containing nuclear protein	PCNP		2267	13	0.00043	0.0272	7.47
47	P55265	Double-stranded RNA-specific adenosine deaminase	ADAR		2581	21	0.00043	0.0272	3.6	3
48	P52735	Guanine nucleotide exchange factor VAV2	VAV2		3155	9	0.00043	0.0272	6.45	4,5,7,9,11,12
49	Q96T37	Putative RNA-binding protein 15	RBM15		3691	13	0.00043	0.0272	5.03
50	Q14247	Src substrate cortactin	CTTN		564	23	0.0006	0.0273	1.93
51	Q00796	Sorbitol dehydrogenase	SORD		960	21	0.0006	0.0273	4.59
52	P62136	Serine/threonine-protein phosphatase PP1-alpha catalytic subunit	PPP1CA	C (3)	1203	23	0.0006	0.0273	1.23
53	P36873	Serine/threonine-protein phosphatase PP1-gamma catalytic subunit	PPP1CC	C (3)	1241	23	0.0006	0.0273	1.11
54	Q9NUQ9	Protein FAM49B	FAM49B		1506	22	0.0006	0.0273	2.9
55	P40763	Signal transducer and activator of transcription 3	STAT3		1765	22	0.0006	0.0273	2.24	7,10,15,16
56	O00154	Cytosolic acyl coenzyme A thioester hydrolase	ACOT7		1817	10	0.0006	0.0273	7.12
57	P16949	Stathmin	STMN1	D (2)	2073	13	0.0006	0.0273	7.7
58	Q96DH6	RNA-binding protein Musashi homolog 2	MSI2		2129	11	0.0006	0.0273	6.5
59	Q15392	Delta(24)-sterol reductase	DHCR24		2219	13	0.0006	0.0273	6.22
60	Q8IZV5	Retinol dehydrogenase 10	RDH10		2289	8	0.0006	0.0273	6.6
61	Q05048	Cleavage stimulation factor subunit 1	CSTF1		2442	10	0.0006	0.0273	6.89	1,2,3
62	Q6UXN9	WD repeat-containing protein 82	WDR82		2593	19	0.0006	0.0273	4.81
63	Q9BW04	Specifically androgen-regulated gene protein	SARG		2913	18	0.0006	0.0273	5.88
64	Q9BZJ0	Crooked neck-like protein 1	CRNKL1		3380	10	0.0006	0.0273	5.63	1,2,3,6
65	O60271	C-Jun-amino-terminal kinase-interacting protein 4	SPAG9		3455	21	0.0006	0.0273	3.28
66	P04114	Apolipoprotein B-100	APOB		3551	21	0.0006	0.0273	3.09
67	Q9Y6D6	Brefeldin A-inhibited guanine nucleotide-exchange protein 1	ARFGEF1		3617	22	0.0006	0.0273	2.44
68	P52701	DNA mismatch repair protein Msh6	MSH6		3782	9	0.0006	0.0273	4.72
21	Q9BQ04	RNA-binding protein 4B	RBM4B	B (2)	2093	18	0.000832	0.0309	4.17
69	P31943	Heterogeneous nuclear ribonucleoprotein H	HNRNPH1		368	23	0.000832	0.0309	0.66	1,2,3
70	P39687	Acidic leucine-rich nuclear phosphoprotein 32 family member A	ANP32A		379	23	0.000832	0.0309	1.1	3
71	Q08211	ATP-dependent RNA helicase A	DHX9		748	23	0.000832	0.0309	0.79	1,2,3
72	Q6IAA8	Ragulator complex protein LAMTOR1	LAMTOR1		1187	11	0.000832	0.0309	6.88
73	Q6RW13	Type-1 angiotensin II receptor-associated protein	AGTRAP		1745	9	0.000832	0.0309	6.4
74	Q9H9Q2	COP9 signalosome complex subunit 7b	COPS7B		2106	9	0.000832	0.0309	6.21
75	Q9GZZ1	N-alpha-acetyltransferase 50	NAA50		2215	15	0.000832	0.0309	5.65
76	Q96RP9	Elongation factor G, mitochondrial	GFM1		2262	17	0.000832	0.0309	6.64
77	Q8WYA6	Beta-catenin-like protein 1	CTNNBL1		2506	13	0.000832	0.0309	6.27	1,2,3,6
78	P11388	DNA topoisomerase 2-alpha	TOP2A		2546	19	0.000832	0.0309	5.22
79	Q9HAV4	Exportin-5	XPO5		3124	8	0.000832	0.0309	5.71
80	O75152	Zinc finger CCCH domain-containing protein 11A	ZC3H11A		3396	13	0.000832	0.0309	5.72	2,3
81	P55196	Afadin	AFDN		3448	18	0.000832	0.0309	4.07
82	Q96ST3	Paired amphipathic helix protein Sin3a	SIN3A		3589	10	0.000832	0.0309	4.82
83	Q8WXH0	Nesprin-2	SYNE2		3834	23	0.000832	0.0309	1.67
84	Q08J23	tRNA (cytosine(34)-C(5))-methyltransferase	NSUN2		2602	23	0.000866	0.0314	2.5	3
85	Q9BT09	Protein canopy homolog 3	CNPY3		2860	8	0.000866	0.0314	6.64
86	P19338	Nucleolin	NCL		181	23	0.001129	0.0325	0.96	3
87	P37837	Transaldolase	TALDO1		252	23	0.001129	0.0325	0.74
88	P51149	Ras-related protein Rab-7a	RAB7A		394	23	0.001129	0.0325	0.95
89	Q92841	Probable ATP-dependent RNA helicase DDX17	DDX17		497	23	0.001129	0.0325	0.7
90	P61106	Ras-related protein Rab-14	RAB14		535	23	0.001129	0.0325	0.98
91	O15143	Actin-related protein 2/3 complex subunit 1B	ARPC1B		596	23	0.001129	0.0325	0.86
92	P13797	Plastin-3	PLS3		1103	23	0.001129	0.0325	0.91
93	Q9BTT0	Acidic leucine-rich nuclear phosphoprotein 32 family member E	ANP32E		1150	12	0.001129	0.0325	8.11
94	P56545	C-terminal-binding protein 2	CTBP2		1487	22	0.001129	0.0325	2.55
95	P61081	NEDD8-conjugating enzyme Ubc12	UBE2M		1533	20	0.001129	0.0325	4.53
96	Q9NQG5	Regulation of nuclear pre-mRNA domain-containing protein 1B	RPRD1B		1581	19	0.001129	0.0325	4.28
97	Q5VW32	BRO1 domain-containing protein BROX	BROX		1706	21	0.001129	0.0325	2.83
98	O75937	DnaJ homolog subfamily C member 8	DNAJC8		1741	18	0.001129	0.0325	5.6	1,2,3
99	O95373	Importin-7	IPO7		2700	14	0.001129	0.0325	6.45
100	Q92888	Rho guanine nucleotide exchange factor 1	ARHGEF1		2903	14	0.001129	0.0325	4.56	7
101	P61964	WD repeat-containing protein 5	WDR5		3032	11	0.001129	0.0325	5.63
102	Q8IXQ6	Poly [ADP-ribose] polymerase 9	PARP9		3327	15	0.001129	0.0325	4.65
103	Q9NTI5	Sister chromatid cohesion protein PDS5 homolog B	PDS5B		3454	21	0.001129	0.0325	2.76
104	Q96JH7	Deubiquitinating protein VCIP135	VCPIP1		3813	13	0.001129	0.0325	5.51
105	Q96K76	Ubiquitin carboxyl-terminal hydrolase 47	USP47		3861	11	0.001129	0.0325	4.2
106	Q9BTC0	Death-inducer obliterator 1	DIDO1		3873	10	0.001129	0.0325	4.52
107	Q5T0Z8	Uncharacterized protein C6orf132	C6orf132		3901	9	0.001129	0.0325	3.85
108	Q00839	Heterogeneous nuclear ribonucleoprotein U	HNRNPU		374	23	0.001519	0.0366	0.9	1,2,3,6
109	Q9UKM9	RNA-binding protein Raly	RALY		825	23	0.001519	0.0366	1.24
110	Q9BV40	Vesicle-associated membrane protein 8	VAMP8		924	19	0.001519	0.0366	6.15
111	O43399	Tumor protein D54	TPD52L2		962	23	0.001519	0.0366	1.46
112	Q15393	Splicing factor 3B subunit 3	SF3B3		1061	23	0.001519	0.0366	1.17	1,2,3,6
113	O43143	Pre-mRNA-splicing factor ATP-dependent RNA helicase DHX15	DHX15		1293	23	0.001519	0.0366	1.12	1,2,3,6
114	Q6NUK1	Calcium-binding mitochondrial carrier protein SCaMC-1	SLC25A24		1300	23	0.001519	0.0366	1.37
115	Q9P258	Protein RCC2	RCC2		1392	20	0.001519	0.0366	4.91
116	Q9BSJ8	Extended synaptotagmin-1	ESYT1		1865	20	0.001519	0.0366	4.06
117	Q9H845	Acyl-CoA dehydrogenase family member 9, mitochondrial	ACAD9		1890	22	0.001519	0.0366	2.13
118	Q9BZK7	F-box-like/WD repeat-containing protein TBL1XR1	TBL1XR1		1907	14	0.001519	0.0366	7.22
119	O95793	Double-stranded RNA-binding protein Staufen homolog 1	STAU1		2111	15	0.001519	0.0366	5.27
120	Q96E11	Ribosome-recycling factor, mitochondrial	MRRF		2326	10	0.001519	0.0366	6.14
121	O00410	Importin-5	IPO5		2417	23	0.001519	0.0366	1.65
122	Q96EY1	DnaJ homolog subfamily A member 3, mitochondrial	DNAJA3		2479	11	0.001519	0.0366	6.52
123	Q9UHD1	Cysteine and histidine-rich domain-containing protein 1	CHORDC1		2578	9	0.001519	0.0366	5.53
124	Q92925	SWI/SNF-related matrix-associated actin-dependent regulator of chromatin subfamily D member 2	SMARCD2		2905	22	0.001519	0.0366	2.35
125	O00267	Transcription elongation factor SPT5	SUPT5H		3079	15	0.001519	0.0366	5.61	3
126	Q8NBF2	NHL repeat-containing protein 2	NHLRC2		3303	12	0.001519	0.0366	5.41
127	Q96JP5	E3 ubiquitin-protein ligase ZFP91	ZFP91		3423	9	0.001519	0.0366	4.2
128	Q9NZT2	Opioid growth factor receptor	OGFR		3681	19	0.001519	0.0366	4.41
129	Q9H0D6	5’-3’ exoribonuclease 2	XRN2		3051	20	0.001731	0.0409	4.09	3
130	Q15233	Non-POU domain-containing octamer-binding protein	NONO		250	23	0.002013	0.0409	0.69
131	O43390	Heterogeneous nuclear ribonucleoprotein R	HNRNPR		492	23	0.002013	0.0409	0.83	1,2,3
132	O00571	ATP-dependent RNA helicase DDX3X	DDX3X	E (2)	851	23	0.002013	0.0409	0.8
133	P35270	Sepiapterin reductase	SPR		882	22	0.002013	0.0409	2.52
134	P31948	Stress-induced-phosphoprotein 1	STIP1		906	23	0.002013	0.0409	1.05
135	Q9Y624	Junctional adhesion molecule A	F11R		1095	23	0.002013	0.0409	1.44	11,13
136	Q15041	ADP-ribosylation factor-like protein 6-interacting protein 1	ARL6IP1		1196	11	0.002013	0.0409	6.97
137	O15533	Tapasin	TAPBP		1254	9	0.002013	0.0409	6.9
138	Q14980	Nuclear mitotic apparatus protein 1	NUMA1		1335	23	0.002013	0.0409	1.32
139	Q13938	Calcyphosin	CAPS		1378	11	0.002013	0.0409	6.91
140	P26196	Probable ATP-dependent RNA helicase DDX6	DDX6		1465	21	0.002013	0.0409	3.33	3
141	Q9BXP5	Serrate RNA effector molecule homolog	SRRT		1682	23	0.002013	0.0409	1.1	1,2,3
142	Q96GG9	DCN1-like protein 1	DCUN1D1		1882	16	0.002013	0.0409	6.99
143	Q14257	Reticulocalbin-2	RCN2		1930	15	0.002013	0.0409	6.41
144	Q9NUB1	Acetyl-coenzyme A synthetase 2-like, mitochondrial	ACSS1		1987	21	0.002013	0.0409	3.86
145	O14980	Exportin-1	XPO1		2010	23	0.002013	0.0409	1.4	3
146	Q9H488	GDP-fucose protein O-fucosyltransferase 1	POFUT1		2055	8	0.002013	0.0409	5.44
147	Q92530	Proteasome inhibitor PI31 subunit	PSMF1		2171	10	0.002013	0.0409	7.14	8,9,10,14,15,16,17,18
148	Q96S44	TP53-regulating kinase	TP53RK		2291	12	0.002013	0.0409	6.76
149	Q02880	DNA topoisomerase 2-beta	TOP2B		2371	20	0.002013	0.0409	4.15
150	O43823	A-kinase anchor protein 8	AKAP8		3219	8	0.002013	0.0409	4.52
151	P51610	Host cell factor 1	HCFC1		3230	21	0.002013	0.0409	3.08
152	Q8NCN5	Pyruvate dehydrogenase phosphatase regulatory subunit, mitochondrial	PDPR		3678	12	0.002013	0.0409	4.73
153	Q9H0C8	Integrin-linked kinase-associated serine/threonine phosphatase 2C	ILKAP		3671	9	0.002162	0.0436	5.06
154	P09651	Heterogeneous nuclear ribonucleoprotein A1	HNRNPA1		116	23	0.002648	0.0457	0.83	1,2,3,6
155	P07339	Cathepsin D	CTSD		369	23	0.002648	0.0457	1.08
156	P52272	Heterogeneous nuclear ribonucleoprotein M	HNRNPM		472	23	0.002648	0.0457	0.73	1,2,3,6
157	P11216	Glycogen phosphorylase, brain form	PYGB	F (2)	517	23	0.002648	0.0457	1.24
158	Q9Y5S9	RNA-binding protein 8A	RBM8A		714	23	0.002648	0.0457	0.95	1,2,3,6
159	P49720	Proteasome subunit beta type-3	PSMB3		784	22	0.002648	0.0457	2.4	8,9,10,14,15,16,17,18
160	Q9UMS4	Pre-mRNA-processing factor 19	PRPF19		852	23	0.002648	0.0457	1.34	1,2,3,6
161	P37108	Signal recognition particle 14 kDa protein	SRP14		874	22	0.002648	0.0457	2.92
162	P51858	Hepatoma-derived growth factor	HDGF		1011	23	0.002648	0.0457	2.09
163	P50416	Carnitine O-palmitoyltransferase 1, liver isoform	CPT1A		1121	23	0.002648	0.0457	1.29
164	Q9UKR5	Probable ergosterol biosynthetic protein 28	ERG28		1387	14	0.002648	0.0457	5.81
165	Q9NSE4	Isoleucine–tRNA ligase, mitochondrial	IARS2		1398	23	0.002648	0.0457	1.24
166	Q9BY44	Eukaryotic translation initiation factor 2A	EIF2A		1716	21	0.002648	0.0457	2.93
167	Q9BQA1	Methylosome protein 50	WDR77		1986	9	0.002648	0.0457	6.18	3
168	Q15785	Mitochondrial import receptor subunit TOM34	TOMM34		1993	17	0.002648	0.0457	4.35
169	P40306	Proteasome subunit beta type-10	PSMB10		2226	12	0.002648	0.0457	7.3	8,9,10,14,15,16,17,18
170	Q9GZM5	Protein YIPF3	YIPF3		2264	16	0.002648	0.0457	5.82
171	P26639	Threonine–tRNA ligase, cytoplasmic	TARS		2305	20	0.002648	0.0457	3.93
172	Q9P2M7	Cingulin	CGN		2575	23	0.002648	0.0457	1.64	13
173	Q14839	Chromodomain-helicase-DNA-binding protein 4	CHD4	G (2)	3015	23	0.002648	0.0457	1.51
174	O94886	CSC1-like protein 1	TMEM63A		3141	10	0.002648	0.0457	5.42
175	Q96KR1	Zinc finger RNA-binding protein	ZFR		3567	20	0.002648	0.0457	3.19
176	Q92615	La-related protein 4B	LARP4B		3722	15	0.002648	0.0457	5.23
177	Q9BPX6	Calcium uptake protein 1, mitochondrial	MICU1		3833	13	0.002648	0.0457	4.55
178	Q96HE7	ERO1-like protein alpha	ERO1A		1094	21	0.003335	0.049	3.31
179	Q5JTV8	Torsin-1A-interacting protein 1	TOR1AIP1		1585	23	0.003335	0.049	1.39
180	P37802	Transgelin-2	TAGLN2		83	23	0.003436	0.049	0.88
181	P16188	HLA class I histocompatibility antigen, A-30 alpha chain	HLA-A	H (18)	190	11	0.003436	0.049	8
182	P13746	HLA class I histocompatibility antigen, A-11 alpha chain	HLA-A	H (18)	294	22	0.003436	0.049	2.48
183	P40121	Macrophage-capping protein	CAPG		381	23	0.003436	0.049	0.9
184	O75390	Citrate synthase, mitochondrial	CS		480	23	0.003436	0.049	0.82
185	P60953	Cell division control protein 42 homolog	CDC42		496	23	0.003436	0.049	0.92	4,5,7,10,11,12,13,14
186	P52209	6-phosphogluconate dehydrogenase, decarboxylating	PGD		594	23	0.003436	0.049	1.2
187	Q96FW1	Ubiquitin thioesterase OTUB1	OTUB1		785	23	0.003436	0.049	1
188	Q9UJU6	Drebrin-like protein	DBNL		823	23	0.003436	0.049	0.82	15
189	P13796	Plastin-2	LCP1		830	23	0.003436	0.049	1.25	10
190	Q99873	Protein arginine N-methyltransferase 1	PRMT1		1123	23	0.003436	0.049	1.78
191	P18283	Glutathione peroxidase 2	GPX2		1491	12	0.003436	0.049	7.01
192	P55060	Exportin-2	CSE1L		1613	23	0.003436	0.049	0.91
193	P33316	Deoxyuridine 5’-triphosphate nucleotidohydrolase, mitochondrial	DUT		1703	19	0.003436	0.049	5.61
194	Q15008	26S proteasome non-ATPase regulatory subunit 6	PSMD6		1713	20	0.003436	0.049	2.37
195	P43897	Elongation factor Ts, mitochondrial	TSFM		1727	19	0.003436	0.049	5.07
196	P42224	Signal transducer and activator of transcription 1-alpha/beta	STAT1		1892	20	0.003436	0.049	4.9
197	Q93099	Homogentisate 1,2-dioxygenase	HGD		2064	8	0.003436	0.049	5.38
198	Q9P0V9	Septin-10	2020-09-10		2104	15	0.003436	0.049	5.18
199	Q99653	Calcineurin B homologous protein 1	CHP1		2124	11	0.003436	0.049	6.23
200	O15264	Mitogen-activated protein kinase 13	MAPK13		2418	15	0.003436	0.049	4.85	4,5,7,11,12
201	Q8WWI1	LIM domain only protein 7	LMO7		2622	22	0.003436	0.049	1.28
202	Q9Y570	Protein phosphatase methylesterase 1	PPME1		2918	10	0.003436	0.049	6.12
203	Q9Y697	Cysteine desulfurase, mitochondrial	NFS1		2963	9	0.003436	0.049	4.73
204	Q12965	Unconventional myosin-Ie	MYO1E		3165	19	0.003436	0.049	3.23
205	P19838	Nuclear factor NF-kappa-B p105 subunit	NFKB1		3191	11	0.003436	0.049	4.51	4,8,9,10,16,17,18
206	O14776	Transcription elongation regulator 1	TCERG1		3257	14	0.003436	0.049	4.89	6
207	Q8NBJ5	Procollagen galactosyltransferase 1	COLGALT1		3383	13	0.003436	0.049	4.22
208	Q10570	Cleavage and polyadenylation specificity factor subunit 1	CPSF1		3456	19	0.003436	0.049	3.78	1,2,3
209	P46013	Proliferation marker protein Ki-67	MKI67		3991	12	0.003436	0.049	3.52

## Sheet: Table S2
Table S2: Significant lower expressed proteins in epithelial tissue
Accession number, protein description (name), and gene identifier of 17 proteins that were significantly lower abundant in dysplastic/EAC samples compared to non-dysplastic samples (FDR < 5%). Columns: PC = Indicates that proteins are assembled to clusters due to overlapping peptide evidence; entries with the same letter share a cluster; the number between the brackets describes the cluster size …
Nr	accnr	Protein Description	Gene	PC	int rank	occ	p value	FDR	rFC, 2log2	PW
1	Q03403	Trefoil factor 2	TFF2		414	18	1.2e-05	0.008	-8.56
2	Q6W4X9	Mucin-6	MUC6		531	23	2.2e-05	0.01	-5.47
3	Q9P2B2	Prostaglandin F2 receptor negative regulator	PTGFRN		2474	21	0.00043	0.0272	-2.81
4	O95716	Ras-related protein Rab-3D	RAB3D	A (3)	643	23	0.0006	0.0273	-1.19
5	Q969X5	Endoplasmic reticulum-Golgi intermediate compartment protein 1	ERGIC1		581	23	0.001129	0.0325	-1.06
6	Q03135	Caveolin-1	CAV1		749	22	0.001519	0.0366	-2.68	5,7
7	Q9Y6R7	IgGFc-binding protein	FCGBP		550	21	0.002013	0.0409	-6.15
8	P20336	Ras-related protein Rab-3A	RAB3A	A (3)	1078	18	0.002648	0.0457	-5.3
9	Q99674	Cell growth regulator with EF hand domain protein 1	CGREF1		2052	15	0.002648	0.0457	-7.06
10	P39060	Collagen alpha-1(XVIII) chain	COL18A1		2169	23	0.002648	0.0457	-1.82
11	O00483	Cytochrome c oxidase subunit NDUFA4	NDUFA4		135	23	0.003335	0.049	-0.75
12	P04155	Trefoil factor 1	TFF1		467	18	0.003436	0.049	-7.51
13	Q07507	Dermatopontin	DPT		546	20	0.003436	0.049	-4.7
14	P28331	NADH-ubiquinone oxidoreductase 75 kDa subunit, mitochondrial	NDUFS1		699	23	0.003436	0.049	-0.97
15	P58499	Protein FAM3B	FAM3B		1303	15	0.003436	0.049	-6.28
16	Q07092	Collagen alpha-1(XVI) chain	COL16A1		3595	20	0.003436	0.049	-3.19
17	P46939	Utrophin	UTRN		3895	16	0.003436	0.049	-3.79

## Sheet: Table S3
Table S3: Complete list of all proteins identified in epithelial and stromal samples
Accession number, protein description (name), and gene identifier of all proteins identified in epithelial or stromal sampels, respectively (column 'subset'); p value = p value of Wilcoxon test comparing protein abundances of dysplastic/EAC and non-dysplastic samples; FDR = False discovery rate of Benjamini-Hochberg corrected p-value; rFC = ratio of fold change between the average abundance of dy…
subset	Nr	accnr	Protein Description	Gene	p value	FDR	rFC, 2log2
epithelial	1	P41743	Protein kinase C iota type	PRKCI	6.19e-06	0.008	8.6
epithelial	5	Q9BUH6	Protein PAXX	PAXX	1.24e-05	0.008	3.99
epithelial	4	Q96I24	Far upstream element-binding protein 3	FUBP3	1.24e-05	0.008	3.77
epithelial	3	Q8WUY1	Protein THEM6	THEM6	1.24e-05	0.008	3.25
epithelial	2	Q03403	Trefoil factor 2	TFF2	1.24e-05	0.008	-8.56
epithelial	6	Q6P1M0	Long-chain fatty acid transport protein 4	SLC27A4	2.17e-05	0.01	6.33
epithelial	7	Q6W4X9	Mucin-6	MUC6	2.17e-05	0.01	-5.47
epithelial	8	P67870	Casein kinase II subunit beta	CSNK2B	3.71e-05	0.013	3.35
epithelial	9	Q9UHX1	Poly(U)-binding-splicing factor PUF60	PUF60	3.71e-05	0.013	1.29
epithelial	11	P36915	Guanine nucleotide-binding protein-like 1	GNL1	5.88e-05	0.015	6.86
epithelial	10	O15162	Phospholipid scramblase 1	PLSCR1	5.88e-05	0.015	6.34
epithelial	13	Q92793	CREB-binding protein	CREBBP	5.88e-05	0.015	3.83
epithelial	12	P50995	Annexin A11	ANXA11	5.88e-05	0.015	0.99
epithelial	14	O00442	RNA 3'-terminal phosphate cyclase	RTCA	9.28e-05	0.018	8.29
epithelial	15	Q13501	Sequestosome-1	SQSTM1	9.28e-05	0.018	7.21
epithelial	16	Q14151	Scaffold attachment factor B2	SAFB2	9.28e-05	0.018	4.98
epithelial	17	Q8TDB6	E3 ubiquitin-protein ligase DTX3L	DTX3L	9.28e-05	0.018	4.79
epithelial	21	Q6PI48	Aspartate--tRNA ligase, mitochondrial	DARS2	0.000139	0.02	8.21
epithelial	19	P15559	NAD(P)H dehydrogenase [quinone] 1	NQO1	0.000139	0.02	2.67
epithelial	22	Q9BWF3	RNA-binding protein 4	RBM4	0.000139	0.02	1.5
epithelial	18	P09874	Poly [ADP-ribose] polymerase 1	PARP1	0.000139	0.02	1.48
epithelial	20	Q15149	Plectin	PLEC	0.000139	0.02	0.66
epithelial	26	P68400	Casein kinase II subunit alpha	CSNK2A1	0.000207	0.022	8.05
epithelial	25	P21283	V-type proton ATPase subunit C 1	ATP6V1C1	0.000207	0.022	6.2
epithelial	24	O95470	Sphingosine-1-phosphate lyase 1	SGPL1	0.000207	0.022	5.57
epithelial	30	Q9Y5K6	CD2-associated protein	CD2AP	0.000207	0.022	5.24
epithelial	27	Q92797	Symplekin	SYMPK	0.000207	0.022	4.91
epithelial	23	O14737	Programmed cell death protein 5	PDCD5	0.000207	0.022	2.63
epithelial	28	Q96CW1	AP-2 complex subunit mu	AP2M1	0.000207	0.022	2.39
epithelial	29	Q9Y265	RuvB-like 1	RUVBL1	0.000207	0.022	1.29
epithelial	36	Q96CM8	Medium-chain acyl-CoA ligase ACSF2, mitochondrial	ACSF2	0.0003	0.025	7.59
epithelial	31	P02792	Ferritin light chain	FTL	0.0003	0.025	7.28
epithelial	35	Q92879	CUGBP Elav-like family member 1	CELF1	0.0003	0.025	7
epithelial	39	Q9Y6E2	Basic leucine zipper and W2 domain-containing protein 2	BZW2	0.0003	0.025	5.45
epithelial	37	Q9H2U1	ATP-dependent DNA/RNA helicase DHX36	DHX36	0.0003	0.025	4.72
epithelial	34	Q15424	Scaffold attachment factor B1	SAFB	0.0003	0.025	1.73
epithelial	38	Q9UQE7	Structural maintenance of chromosomes protein 3	SMC3	0.0003	0.025	1.48
epithelial	32	P58107	Epiplakin	EPPK1	0.0003	0.025	1.34
epithelial	33	Q14103	Heterogeneous nuclear ribonucleoprotein D0	HNRNPD	0.0003	0.025	0.97
epithelial	48	Q8WW12	PEST proteolytic signal-containing nuclear protein	PCNP	0.00043	0.027	7.47
epithelial	43	P16333	Cytoplasmic protein NCK1	NCK1	0.000418	0.027	6.8
epithelial	51	Q9UBM7	7-dehydrocholesterol reductase	DHCR7	0.00043	0.027	6.55
epithelial	44	P52735	Guanine nucleotide exchange factor VAV2	VAV2	0.00043	0.027	6.45
epithelial	49	Q96T37	RNA-binding protein 15	RBM15	0.00043	0.027	5.03
epithelial	47	Q13177	Serine/threonine-protein kinase PAK 2	PAK2	0.000418	0.027	3.63
epithelial	45	P55265	Double-stranded RNA-specific adenosine deaminase	ADAR	0.00043	0.027	3.6
epithelial	42	P07858	Cathepsin B	CTSB	0.00043	0.027	1.83
epithelial	41	P05455	Lupus La protein	SSB	0.00043	0.027	1.51
epithelial	46	P78527	DNA-dependent protein kinase catalytic subunit	PRKDC	0.00043	0.027	1.37
epithelial	40	O00299	Chloride intracellular channel protein 1	CLIC1	0.00043	0.027	0.8
epithelial	50	Q9P2B2	Prostaglandin F2 receptor negative regulator	PTGFRN	0.00043	0.027	-2.81
epithelial	56	P16949	Stathmin	STMN1	0.0006	0.027	7.7
epithelial	52	O00154	Cytosolic acyl coenzyme A thioester hydrolase	ACOT7	0.0006	0.027	7.12
epithelial	62	Q05048	Cleavage stimulation factor subunit 1	CSTF1	0.0006	0.027	6.89
epithelial	66	Q8IZV5	Retinol dehydrogenase 10	RDH10	0.0006	0.027	6.6
epithelial	67	Q96DH6	RNA-binding protein Musashi homolog 2	MSI2	0.0006	0.027	6.5
epithelial	64	Q15392	Delta(24)-sterol reductase	DHCR24	0.0006	0.027	6.22
epithelial	68	Q9BW04	Specifically androgen-regulated gene protein	SARG	0.0006	0.027	5.88
epithelial	69	Q9BZJ0	Crooked neck-like protein 1	CRNKL1	0.0006	0.027	5.63
epithelial	65	Q6UXN9	WD repeat-containing protein 82	WDR82	0.0006	0.027	4.81
epithelial	59	P52701	DNA mismatch repair protein Msh6	MSH6	0.0006	0.027	4.72
epithelial	61	Q00796	Sorbitol dehydrogenase	SORD	0.0006	0.027	4.59
epithelial	53	O60271	C-Jun-amino-terminal kinase-interacting protein 4	SPAG9	0.0006	0.027	3.28
epithelial	55	P04114	Apolipoprotein B-100	APOB	0.0006	0.027	3.09
epithelial	70	Q9NUQ9	CYFIP-related Rac1 interactor B	CYRIB	0.0006	0.027	2.9
epithelial	71	Q9Y6D6	Brefeldin A-inhibited guanine nucleotide-exchange protein 1	ARFGEF1	0.0006	0.027	2.44
epithelial	58	P40763	Signal transducer and activator of transcription 3	STAT3	0.0006	0.027	2.24
epithelial	63	Q14247	Src substrate cortactin	CTTN	0.0006	0.027	1.93
epithelial	60	P62136	Serine/threonine-protein phosphatase PP1-alpha catalytic subunit	PPP1CA	0.0006	0.027	1.23
epithelial	57	P36873	Serine/threonine-protein phosphatase PP1-gamma catalytic subunit	PPP1CC	0.0006	0.027	1.11
epithelial	54	O95716	Ras-related protein Rab-3D	RAB3D	0.0006	0.027	-1.19
epithelial	78	Q6IAA8	Ragulator complex protein LAMTOR1	LAMTOR1	0.000832	0.031	6.88
epithelial	82	Q96RP9	Elongation factor G, mitochondrial	GFM1	0.000832	0.031	6.64
epithelial	79	Q6RW13	Type-1 angiotensin II receptor-associated protein	AGTRAP	0.000832	0.031	6.4
epithelial	81	Q8WYA6	Beta-catenin-like protein 1	CTNNBL1	0.000832	0.031	6.27
epithelial	86	Q9H9Q2	COP9 signalosome complex subunit 7b	COPS7B	0.000832	0.031	6.21
epithelial	72	O75152	Zinc finger CCCH domain-containing protein 11A	ZC3H11A	0.000832	0.031	5.72
epithelial	87	Q9HAV4	Exportin-5	XPO5	0.000832	0.031	5.71
epithelial	85	Q9GZZ1	N-alpha-acetyltransferase 50	NAA50	0.000832	0.031	5.65
epithelial	73	P11388	DNA topoisomerase 2-alpha	TOP2A	0.000832	0.031	5.22
epithelial	83	Q96ST3	Paired amphipathic helix protein Sin3a	SIN3A	0.000832	0.031	4.82
epithelial	84	Q9BQ04	RNA-binding protein 4B	RBM4B	0.000832	0.031	4.17
epithelial	76	P55196	Afadin	AFDN	0.000832	0.031	4.07
epithelial	80	Q8WXH0	Nesprin-2	SYNE2	0.000832	0.031	1.67
epithelial	75	P39687	Acidic leucine-rich nuclear phosphoprotein 32 family member A	ANP32A	0.000832	0.031	1.1
epithelial	77	Q08211	ATP-dependent RNA helicase A	DHX9	0.000832	0.031	0.79
epithelial	74	P31943	Heterogeneous nuclear ribonucleoprotein H	HNRNPH1	0.000832	0.031	0.66
epithelial	89	Q9BT09	Protein canopy homolog 3	CNPY3	0.000866	0.031	6.64
epithelial	88	Q08J23	RNA cytosine C(5)-methyltransferase NSUN2	NSUN2	0.000866	0.031	2.5
epithelial	110	Q9BTT0	Acidic leucine-rich nuclear phosphoprotein 32 family member E	ANP32E	0.00113	0.033	8.11
epithelial	92	O95373	Importin-7	IPO7	0.00113	0.033	6.45
epithelial	100	P61964	WD repeat-containing protein 5	WDR5	0.00113	0.033	5.63
epithelial	91	O75937	DnaJ homolog subfamily C member 8	DNAJC8	0.00113	0.033	5.6
epithelial	107	Q96JH7	Deubiquitinating protein VCIP135	VCPIP1	0.00113	0.033	5.51
epithelial	103	Q8IXQ6	Protein mono-ADP-ribosyltransferase PARP9	PARP9	0.00113	0.033	4.65
epithelial	105	Q92888	Rho guanine nucleotide exchange factor 1	ARHGEF1	0.00113	0.033	4.56
epithelial	98	P61081	NEDD8-conjugating enzyme Ubc12	UBE2M	0.00113	0.033	4.53
epithelial	109	Q9BTC0	Death-inducer obliterator 1	DIDO1	0.00113	0.033	4.52
epithelial	111	Q9NQG5	Regulation of nuclear pre-mRNA domain-containing protein 1B	RPRD1B	0.00113	0.033	4.28
epithelial	108	Q96K76	Ubiquitin carboxyl-terminal hydrolase 47	USP47	0.00113	0.033	4.2
epithelial	101	Q5T0Z8	Uncharacterized protein C6orf132	C6orf132	0.00113	0.033	3.85
epithelial	102	Q5VW32	BRO1 domain-containing protein BROX	BROX	0.00113	0.033	2.83
epithelial	112	Q9NTI5	Sister chromatid cohesion protein PDS5 homolog B	PDS5B	0.00113	0.033	2.76
epithelial	97	P56545	C-terminal-binding protein 2	CTBP2	0.00113	0.033	2.55
epithelial	99	P61106	Ras-related protein Rab-14	RAB14	0.00113	0.033	0.98
epithelial	94	P19338	Nucleolin	NCL	0.00113	0.033	0.96
epithelial	96	P51149	Ras-related protein Rab-7a	RAB7A	0.00113	0.033	0.95
epithelial	93	P13797	Plastin-3	PLS3	0.00113	0.033	0.91
epithelial	90	O15143	Actin-related protein 2/3 complex subunit 1B	ARPC1B	0.00113	0.033	0.86
epithelial	95	P37837	Transaldolase	TALDO1	0.00113	0.033	0.74
epithelial	104	Q92841	Probable ATP-dependent RNA helicase DDX17	DDX17	0.00113	0.033	0.7
epithelial	106	Q969X5	Endoplasmic reticulum-Golgi intermediate compartment protein 1	ERGIC1	0.00113	0.033	-1.06
epithelial	129	Q9BZK7	F-box-like/WD repeat-containing protein TBL1XR1	TBL1XR1	0.00152	0.037	7.22
epithelial	125	Q96EY1	DnaJ homolog subfamily A member 3, mitochondrial	DNAJA3	0.00152	0.037	6.52
epithelial	128	Q9BV40	Vesicle-associated membrane protein 8	VAMP8	0.00152	0.037	6.15
epithelial	124	Q96E11	Ribosome-recycling factor, mitochondrial	MRRF	0.00152	0.037	6.14
epithelial	113	O00267	Transcription elongation factor SPT5	SUPT5H	0.00152	0.037	5.61
epithelial	133	Q9UHD1	Cysteine and histidine-rich domain-containing protein 1	CHORDC1	0.00152	0.037	5.53
epithelial	122	Q8NBF2	NHL repeat-containing protein 2	NHLRC2	0.00152	0.037	5.41
epithelial	117	O95793	Double-stranded RNA-binding protein Staufen homolog 1	STAU1	0.00152	0.037	5.27
epithelial	132	Q9P258	Protein RCC2	RCC2	0.00152	0.037	4.91
epithelial	131	Q9NZT2	Opioid growth factor receptor	OGFR	0.00152	0.037	4.41
epithelial	126	Q96JP5	E3 ubiquitin-protein ligase ZFP91	ZFP91	0.00152	0.037	4.2
epithelial	127	Q9BSJ8	Extended synaptotagmin-1	ESYT1	0.00152	0.037	4.06
epithelial	123	Q92925	SWI/SNF-related matrix-associated actin-dependent regulator of chromatin subfamily D member 2	SMARCD2	0.00152	0.037	2.35
epithelial	130	Q9H845	Complex I assembly factor ACAD9, mitochondrial	ACAD9	0.00152	0.037	2.13
epithelial	114	O00410	Importin-5	IPO5	0.00152	0.037	1.65
epithelial	116	O43399	Tumor protein D54	TPD52L2	0.00152	0.037	1.46
epithelial	121	Q6NUK1	Calcium-binding mitochondrial carrier protein SCaMC-1	SLC25A24	0.00152	0.037	1.37
epithelial	134	Q9UKM9	RNA-binding protein Raly	RALY	0.00152	0.037	1.24
epithelial	120	Q15393	Splicing factor 3B subunit 3	SF3B3	0.00152	0.037	1.17
epithelial	115	O43143	Pre-mRNA-splicing factor ATP-dependent RNA helicase DHX15	DHX15	0.00152	0.037	1.12
epithelial	118	Q00839	Heterogeneous nuclear ribonucleoprotein U	HNRNPU	0.00152	0.037	0.9
epithelial	119	Q03135	Caveolin-1	CAV1	0.00152	0.037	-2.68
epithelial	151	Q92530	Proteasome inhibitor PI31 subunit	PSMF1	0.00201	0.041	7.14
epithelial	152	Q96GG9	DCN1-like protein 1	DCUN1D1	0.00201	0.041	6.99
epithelial	148	Q15041	ADP-ribosylation factor-like protein 6-interacting protein 1	ARL6IP1	0.00201	0.041	6.97
epithelial	145	Q13938	Calcyphosin	CAPS	0.00201	0.041	6.91
epithelial	137	O15533	Tapasin	TAPBP	0.00201	0.041	6.9
epithelial	153	Q96S44	EKC/KEOPS complex subunit TP53RK	TP53RK	0.00201	0.041	6.76
epithelial	146	Q14257	Reticulocalbin-2	RCN2	0.00201	0.041	6.41
epithelial	156	Q9H488	GDP-fucose protein O-fucosyltransferase 1	POFUT1	0.00201	0.041	5.44
epithelial	150	Q8NCN5	Pyruvate dehydrogenase phosphatase regulatory subunit, mitochondrial	PDPR	0.00201	0.041	4.73
epithelial	139	O43823	A-kinase anchor protein 8	AKAP8	0.00201	0.041	4.52
epithelial	144	Q02880	DNA topoisomerase 2-beta	TOP2B	0.00201	0.041	4.15
epithelial	155	Q9H0D6	5'-3' exoribonuclease 2	XRN2	0.00173	0.041	4.09
epithelial	157	Q9NUB1	Acetyl-coenzyme A synthetase 2-like, mitochondrial	ACSS1	0.00201	0.041	3.86
epithelial	140	P26196	Probable ATP-dependent RNA helicase DDX6	DDX6	0.00201	0.041	3.33
epithelial	143	P51610	Host cell factor 1	HCFC1	0.00201	0.041	3.08
epithelial	142	P35270	Sepiapterin reductase	SPR	0.00201	0.041	2.52
epithelial	158	Q9Y624	Junctional adhesion molecule A	F11R	0.00201	0.041	1.44
epithelial	136	O14980	Exportin-1	XPO1	0.00201	0.041	1.4
epithelial	147	Q14980	Nuclear mitotic apparatus protein 1	NUMA1	0.00201	0.041	1.32
epithelial	154	Q9BXP5	Serrate RNA effector molecule homolog	SRRT	0.00201	0.041	1.1
epithelial	141	P31948	Stress-induced-phosphoprotein 1	STIP1	0.00201	0.041	1.05
epithelial	138	O43390	Heterogeneous nuclear ribonucleoprotein R	HNRNPR	0.00201	0.041	0.83
epithelial	135	O00571	ATP-dependent RNA helicase DDX3X	DDX3X	0.00201	0.041	0.8
epithelial	149	Q15233	Non-POU domain-containing octamer-binding protein	NONO	0.00201	0.041	0.69
epithelial	159	Q9Y6R7	IgGFc-binding protein	FCGBP	0.00201	0.041	-6.15
epithelial	160	Q9H0C8	Integrin-linked kinase-associated serine/threonine phosphatase 2C	ILKAP	0.00216	0.044	5.06
epithelial	169	P40306	Proteasome subunit beta type-10	PSMB10	0.00265	0.046	7.3
epithelial	180	Q9BQA1	Methylosome protein 50	WDR77	0.00265	0.046	6.18
epithelial	182	Q9GZM5	Protein YIPF3	YIPF3	0.00265	0.046	5.82
epithelial	185	Q9UKR5	Ergosterol biosynthetic protein 28 homolog	ERG28	0.00265	0.046	5.81
epithelial	161	O94886	CSC1-like protein 1	TMEM63A	0.00265	0.046	5.42
epithelial	176	Q92615	La-related protein 4B	LARP4B	0.00265	0.046	5.23
epithelial	179	Q9BPX6	Calcium uptake protein 1, mitochondrial	MICU1	0.00265	0.046	4.55
epithelial	175	Q15785	Mitochondrial import receptor subunit TOM34	TOMM34	0.00265	0.046	4.35
epithelial	166	P26639	Threonine--tRNA ligase 1, cytoplasmic	TARS1	0.00265	0.046	3.93
epithelial	177	Q96KR1	Zinc finger RNA-binding protein	ZFR	0.00265	0.046	3.19
epithelial	181	Q9BY44	Eukaryotic translation initiation factor 2A	EIF2A	0.00265	0.046	2.93
epithelial	167	P37108	Signal recognition particle 14 kDa protein	SRP14	0.00265	0.046	2.92
epithelial	170	P49720	Proteasome subunit beta type-3	PSMB3	0.00265	0.046	2.4
epithelial	172	P51858	Hepatoma-derived growth factor	HDGF	0.00265	0.046	2.09
epithelial	184	Q9P2M7	Cingulin	CGN	0.00265	0.046	1.64
epithelial	174	Q14839	Chromodomain-helicase-DNA-binding protein 4	CHD4	0.00265	0.046	1.51
epithelial	186	Q9UMS4	Pre-mRNA-processing factor 19	PRPF19	0.00265	0.046	1.34
epithelial	171	P50416	Carnitine O-palmitoyltransferase 1, liver isoform	CPT1A	0.00265	0.046	1.29
epithelial	183	Q9NSE4	Isoleucine--tRNA ligase, mitochondrial	IARS2	0.00265	0.046	1.24
epithelial	164	P11216	Glycogen phosphorylase, brain form	PYGB	0.00265	0.046	1.24
epithelial	162	P07339	Cathepsin D	CTSD	0.00265	0.046	1.08
epithelial	187	Q9Y5S9	RNA-binding protein 8A	RBM8A	0.00265	0.046	0.95
epithelial	163	P09651	Heterogeneous nuclear ribonucleoprotein A1	HNRNPA1	0.00265	0.046	0.83
epithelial	173	P52272	Heterogeneous nuclear ribonucleoprotein M	HNRNPM	0.00265	0.046	0.73
epithelial	168	P39060	Collagen alpha-1(XVIII) chain	COL18A1	0.00265	0.046	-1.82
epithelial	165	P20336	Ras-related protein Rab-3A	RAB3A	0.00265	0.046	-5.3
epithelial	178	Q99674	Cell growth regulator with EF hand domain protein 1	CGREF1	0.00265	0.046	-7.06
epithelial	195	P16188	HLA class I histocompatibility antigen, A-30 alpha chain	HLA-A	0.00344	0.049	8
epithelial	196	P18283	Glutathione peroxidase 2	GPX2	0.00344	0.049	7.01
epithelial	221	Q99653	Calcineurin B homologous protein 1	CHP1	0.00344	0.049	6.23
epithelial	225	Q9Y570	Protein phosphatase methylesterase 1	PPME1	0.00344	0.049	6.12
epithelial	199	P33316	Deoxyuridine 5'-triphosphate nucleotidohydrolase, mitochondrial	DUT	0.00344	0.049	5.61
epithelial	218	Q93099	Homogentisate 1,2-dioxygenase	HGD	0.00344	0.049	5.38
epithelial	223	Q9P0V9	Septin-10	SEPTIN10	0.00344	0.049	5.18
epithelial	203	P43897	Elongation factor Ts, mitochondrial	TSFM	0.00344	0.049	5.07
epithelial	202	P42224	Signal transducer and activator of transcription 1-alpha/beta	STAT1	0.00344	0.049	4.9
epithelial	189	O14776	Transcription elongation regulator 1	TCERG1	0.00344	0.049	4.89
epithelial	190	O15264	Mitogen-activated protein kinase 13	MAPK13	0.00344	0.049	4.85
epithelial	226	Q9Y697	Cysteine desulfurase, mitochondrial	NFS1	0.00344	0.049	4.73
epithelial	197	P19838	Nuclear factor NF-kappa-B p105 subunit	NFKB1	0.00344	0.049	4.51
epithelial	216	Q8NBJ5	Procollagen galactosyltransferase 1	COLGALT1	0.00344	0.049	4.22
epithelial	212	Q10570	Cleavage and polyadenylation specificity factor subunit 1	CPSF1	0.00344	0.049	3.78
epithelial	204	P46013	Proliferation marker protein Ki-67	MKI67	0.00344	0.049	3.52
epithelial	220	Q96HE7	ERO1-like protein alpha	ERO1A	0.00333	0.049	3.31
epithelial	213	Q12965	Unconventional myosin-Ie	MYO1E	0.00344	0.049	3.23
epithelial	193	P13746	HLA class I histocompatibility antigen, A-11 alpha chain	HLA-A	0.00344	0.049	2.48
epithelial	214	Q15008	26S proteasome non-ATPase regulatory subunit 6	PSMD6	0.00344	0.049	2.37
epithelial	222	Q99873	Protein arginine N-methyltransferase 1	PRMT1	0.00344	0.049	1.78
epithelial	215	Q5JTV8	Torsin-1A-interacting protein 1	TOR1AIP1	0.00333	0.049	1.39
epithelial	217	Q8WWI1	LIM domain only protein 7	LMO7	0.00344	0.049	1.28
epithelial	194	P13796	Plastin-2	LCP1	0.00344	0.049	1.25
epithelial	206	P52209	6-phosphogluconate dehydrogenase, decarboxylating	PGD	0.00344	0.049	1.2
epithelial	219	Q96FW1	Ubiquitin thioesterase OTUB1	OTUB1	0.00344	0.049	1
epithelial	209	P60953	Cell division control protein 42 homolog	CDC42	0.00344	0.049	0.92
epithelial	207	P55060	Exportin-2	CSE1L	0.00344	0.049	0.91
epithelial	201	P40121	Macrophage-capping protein	CAPG	0.00344	0.049	0.9
epithelial	200	P37802	Transgelin-2	TAGLN2	0.00344	0.049	0.88
epithelial	191	O75390	Citrate synthase, mitochondrial	CS	0.00344	0.049	0.82
epithelial	224	Q9UJU6	Drebrin-like protein	DBNL	0.00344	0.049	0.82
epithelial	188	O00483	Cytochrome c oxidase subunit NDUFA4	NDUFA4	0.00333	0.049	-0.75
epithelial	198	P28331	NADH-ubiquinone oxidoreductase 75 kDa subunit, mitochondrial	NDUFS1	0.00344	0.049	-0.97
epithelial	210	Q07092	Collagen alpha-1(XVI) chain	COL16A1	0.00344	0.049	-3.19
epithelial	205	P46939	Utrophin	UTRN	0.00344	0.049	-3.79
epithelial	211	Q07507	Dermatopontin	DPT	0.00344	0.049	-4.7
epithelial	208	P58499	Protein FAM3B	FAM3B	0.00344	0.049	-6.28
epithelial	192	P04155	Trefoil factor 1	TFF1	0.00344	0.049	-7.51
epithelial	227	O15160	DNA-directed RNA polymerases I and III subunit RPAC1	POLR1C	0.00443	0.056	5.84
epithelial	243	Q53GS9	U4/U6.U5 tri-snRNP-associated protein 2	USP39	0.00443	0.056	5.02
epithelial	251	Q9NYB0	Telomeric repeat-binding factor 2-interacting protein 1	TERF2IP	0.00443	0.056	4.52
epithelial	229	O95870	Phosphatidylserine lipase ABHD16A	ABHD16A	0.00443	0.056	4.41
epithelial	252	Q9UBE0	SUMO-activating enzyme subunit 1	SAE1	0.00443	0.056	4.37
epithelial	245	Q8TC07	TBC1 domain family member 15	TBC1D15	0.00412	0.056	4.1
epithelial	246	Q8TCS8	Polyribonucleotide nucleotidyltransferase 1, mitochondrial	PNPT1	0.00443	0.056	4.09
epithelial	241	Q15057	Arf-GAP with coiled-coil, ANK repeat and PH domain-containing protein 2	ACAP2	0.00412	0.056	3.62
epithelial	239	Q13153	Serine/threonine-protein kinase PAK 1	PAK1	0.00412	0.056	3.39
epithelial	234	P51665	26S proteasome non-ATPase regulatory subunit 7	PSMD7	0.00412	0.056	2.99
epithelial	232	P30443	HLA class I histocompatibility antigen, A-1 alpha chain	HLA-A	0.00443	0.056	2.39
epithelial	240	Q14683	Structural maintenance of chromosomes protein 1A	SMC1A	0.00443	0.056	2.35
epithelial	247	Q92900	Regulator of nonsense transcripts 1	UPF1	0.00443	0.056	2.33
epithelial	235	P52434	DNA-directed RNA polymerases I, II, and III subunit RPABC3	POLR2H	0.00412	0.056	2.05
epithelial	233	P49792	E3 SUMO-protein ligase RanBP2	RANBP2	0.00443	0.056	1.57
epithelial	231	P29590	Protein PML	PML	0.00443	0.056	1.34
epithelial	254	Q9Y5B9	FACT complex subunit SPT16	SUPT16H	0.00443	0.056	1.33
epithelial	228	O60313	Dynamin-like 120 kDa protein, mitochondrial	OPA1	0.00443	0.056	1.3
epithelial	248	Q99497	Parkinson disease protein 7	PARK7	0.00443	0.056	1.2
epithelial	244	Q8NE86	Calcium uniporter protein, mitochondrial	MCU	0.00443	0.056	1.12
epithelial	237	P67809	Y-box-binding protein 1	YBX1	0.00443	0.056	0.97
epithelial	249	Q99714	3-hydroxyacyl-CoA dehydrogenase type-2	HSD17B10	0.00443	0.056	0.8
epithelial	236	P55884	Eukaryotic translation initiation factor 3 subunit B	EIF3B	0.00443	0.056	0.75
epithelial	238	Q06830	Peroxiredoxin-1	PRDX1	0.00443	0.056	0.61
epithelial	242	Q15365	Poly(rC)-binding protein 1	PCBP1	0.00443	0.056	0.46
epithelial	250	Q9BQE3	Tubulin alpha-1C chain	TUBA1C	0.00443	0.056	0.38
epithelial	230	P12110	Collagen alpha-2(VI) chain	COL6A2	0.00443	0.056	-1.19
epithelial	253	Q9Y3B3	Transmembrane emp24 domain-containing protein 7	TMED7	0.00443	0.056	-1.32
epithelial	256	P78406	mRNA export factor	RAE1	0.00457	0.058	5.4
epithelial	255	P52907	F-actin-capping protein subunit alpha-1	CAPZA1	0.00457	0.058	0.6
epithelial	261	P11172	Uridine 5'-monophosphate synthase	UMPS	0.00564	0.06	8.31
epithelial	299	Q9NRV9	Heme-binding protein 1	HEBP1	0.00564	0.06	8.22
epithelial	286	Q8WXX5	DnaJ homolog subfamily C member 9	DNAJC9	0.00564	0.06	5.74
epithelial	289	Q92890	Ubiquitin recognition factor in ER-associated degradation protein 1	UFD1	0.00564	0.06	5.59
epithelial	292	Q99986	Serine/threonine-protein kinase VRK1	VRK1	0.00564	0.06	5.55
epithelial	267	P43490	Nicotinamide phosphoribosyltransferase	NAMPT	0.00564	0.06	5.49
epithelial	288	Q92769	Histone deacetylase 2	HDAC2	0.00564	0.06	5.41
epithelial	273	Q12849	G-rich sequence factor 1	GRSF1	0.00564	0.06	5.21
epithelial	272	Q0VDF9	Heat shock 70 kDa protein 14	HSPA14	0.00564	0.06	5.11
epithelial	278	Q5BKZ1	DBIRD complex subunit ZNF326	ZNF326	0.00564	0.06	5.04
epithelial	263	P19525	Interferon-induced, double-stranded RNA-activated protein kinase	EIF2AK2	0.00564	0.06	5.03
epithelial	281	Q7Z417	Nuclear fragile X mental retardation-interacting protein 2	NUFIP2	0.00564	0.06	4.94
epithelial	285	Q8TDN6	Ribosome biogenesis protein BRX1 homolog	BRIX1	0.00564	0.06	4.92
epithelial	274	Q13287	N-myc-interactor	NMI	0.00564	0.06	4.82
epithelial	293	Q9BTD8	RNA-binding protein 42	RBM42	0.00564	0.06	4.78
epithelial	280	Q7L0Y3	tRNA methyltransferase 10 homolog C	TRMT10C	0.00564	0.06	4.75
epithelial	301	Q9UBU9	Nuclear RNA export factor 1	NXF1	0.00564	0.06	4.71
epithelial	283	Q8IYU8	Calcium uptake protein 2, mitochondrial	MICU2	0.00564	0.06	4.68
epithelial	269	P61970	Nuclear transport factor 2	NUTF2	0.00564	0.06	4.52
epithelial	262	P19474	E3 ubiquitin-protein ligase TRIM21	TRIM21	0.00564	0.06	4.5
epithelial	276	Q15050	Ribosome biogenesis regulatory protein homolog	RRS1	0.00564	0.06	4.42
epithelial	287	Q92620	Pre-mRNA-splicing factor ATP-dependent RNA helicase PRP16	DHX38	0.00564	0.06	4.3
epithelial	264	P20592	Interferon-induced GTP-binding protein Mx2	MX2	0.00564	0.06	4.12
epithelial	257	A3KN83	Protein strawberry notch homolog 1	SBNO1	0.00564	0.06	3.81
epithelial	296	Q9H4G0	Band 4.1-like protein 1	EPB41L1	0.00564	0.06	3.7
epithelial	302	Q9UHN6	Cell surface hyaluronidase	CEMIP2	0.00564	0.06	3.67
epithelial	275	Q13427	Peptidyl-prolyl cis-trans isomerase G	PPIG	0.00564	0.06	3.39
epithelial	291	Q99567	Nuclear pore complex protein Nup88	NUP88	0.00564	0.06	2.71
epithelial	297	Q9HB71	Calcyclin-binding protein	CACYBP	0.00564	0.06	2.65
epithelial	284	Q8TAQ2	SWI/SNF complex subunit SMARCC2	SMARCC2	0.00564	0.06	2.56
epithelial	282	Q86XP3	ATP-dependent RNA helicase DDX42	DDX42	0.00505	0.06	2.01
epithelial	300	Q9NYF8	Bcl-2-associated transcription factor 1	BCLAF1	0.00564	0.06	1.93
epithelial	259	O00233	26S proteasome non-ATPase regulatory subunit 9	PSMD9	0.00564	0.06	1.86
epithelial	295	Q9H3U1	Protein unc-45 homolog A	UNC45A	0.00564	0.06	1.77
epithelial	266	P30453	HLA class I histocompatibility antigen, A-34 alpha chain	HLA-A	0.00564	0.06	1.51
epithelial	290	Q93009	Ubiquitin carboxyl-terminal hydrolase 7	USP7	0.00564	0.06	1.47
epithelial	277	Q16851	UTP--glucose-1-phosphate uridylyltransferase	UGP2	0.00564	0.06	1.12
epithelial	270	P63000	Ras-related C3 botulinum toxin substrate 1	RAC1	0.00564	0.06	1.06
epithelial	298	Q9NP72	Ras-related protein Rab-18	RAB18	0.00564	0.06	1
epithelial	271	Q04637	Eukaryotic translation initiation factor 4 gamma 1	EIF4G1	0.00564	0.06	0.97
epithelial	258	O00232	26S proteasome non-ATPase regulatory subunit 12	PSMD12	0.00564	0.06	0.89
epithelial	260	P04439	HLA class I histocompatibility antigen, A alpha chain	HLA-A	0.00564	0.06	0.88
epithelial	265	P29401	Transketolase	TKT	0.00564	0.06	0.85
epithelial	268	P55795	Heterogeneous nuclear ribonucleoprotein H2	HNRNPH2	0.00564	0.06	0.69
epithelial	279	Q5TZA2	Rootletin	CROCC	0.00564	0.06	0.69
epithelial	294	Q9BY50	Signal peptidase complex catalytic subunit SEC11C	SEC11C	0.00564	0.06	-7.58
epithelial	303	Q15691	Microtubule-associated protein RP/EB family member 1	MAPRE1	0.0062	0.066	1.24
epithelial	334	Q53H82	Endoribonuclease LACTB2	LACTB2	0.00714	0.067	6.2
epithelial	337	Q86VU5	Catechol O-methyltransferase domain-containing protein 1	COMTD1	0.00714	0.067	6.13
epithelial	340	Q9UBV8	Peflin	PEF1	0.00714	0.067	5.81
epithelial	311	P05161	Ubiquitin-like protein ISG15	ISG15	0.00714	0.067	5.81
epithelial	339	Q9H190	Syntenin-2	SDCBP2	0.00714	0.067	5.67
epithelial	325	P52789	Hexokinase-2	HK2	0.00714	0.067	5.21
epithelial	330	Q03519	Antigen peptide transporter 2	TAP2	0.00714	0.067	5.21
epithelial	341	Q9UK59	Lariat debranching enzyme	DBR1	0.00714	0.067	4.97
epithelial	338	Q96DB5	Regulator of microtubule dynamics protein 1	RMDN1	0.00714	0.067	4.95
epithelial	319	P30405	Peptidyl-prolyl cis-trans isomerase F, mitochondrial	PPIF	0.00714	0.067	4.7
epithelial	320	P36551	Oxygen-dependent coproporphyrinogen-III oxidase, mitochondrial	CPOX	0.00714	0.067	4.52
epithelial	307	O94903	Pyridoxal phosphate homeostasis protein	PLPBP	0.00714	0.067	4.31
epithelial	342	Q9UKD2	mRNA turnover protein 4 homolog	MRTO4	0.00714	0.067	4.21
epithelial	331	Q05519	Serine/arginine-rich splicing factor 11	SRSF11	0.00714	0.067	4.14
epithelial	304	O00425	Insulin-like growth factor 2 mRNA-binding protein 3	IGF2BP3	0.00714	0.067	4.07
epithelial	306	O60341	Lysine-specific histone demethylase 1A	KDM1A	0.00714	0.067	3.89
epithelial	312	P06730	Eukaryotic translation initiation factor 4E	EIF4E	0.00714	0.067	3.73
epithelial	315	P18615	Negative elongation factor E	NELFE	0.00714	0.067	3.66
epithelial	308	O95251	Histone acetyltransferase KAT7	KAT7	0.00714	0.067	3.4
epithelial	333	Q15262	Receptor-type tyrosine-protein phosphatase kappa	PTPRK	0.00714	0.067	3.26
epithelial	327	P62995	Transformer-2 protein homolog beta	TRA2B	0.00714	0.067	2.35
epithelial	309	O95292	Vesicle-associated membrane protein-associated protein B/C	VAPB	0.00714	0.067	2.22
epithelial	336	Q7L014	Probable ATP-dependent RNA helicase DDX46	DDX46	0.00714	0.067	2.13
epithelial	328	P78347	General transcription factor II-I	GTF2I	0.00714	0.067	1.58
epithelial	310	P04179	Superoxide dismutase [Mn], mitochondrial	SOD2	0.00714	0.067	1.49
epithelial	316	P22234	Multifunctional protein ADE2	PAICS	0.00714	0.067	1.16
epithelial	335	Q6P1M3	LLGL scribble cell polarity complex component 2	LLGL2	0.00714	0.067	1.05
epithelial	321	P38606	V-type proton ATPase catalytic subunit A	ATP6V1A	0.00714	0.067	0.99
epithelial	317	P22392	Nucleoside diphosphate kinase B	NME2	0.00714	0.067	0.96
epithelial	322	P38919	Eukaryotic initiation factor 4A-III	EIF4A3	0.00714	0.067	0.87
epithelial	313	P15311	Ezrin	EZR	0.00714	0.067	0.82
epithelial	318	P30153	Serine/threonine-protein phosphatase 2A 65 kDa regulatory subunit A alpha isoform	PPP2R1A	0.00714	0.067	0.69
epithelial	314	P17844	Probable ATP-dependent RNA helicase DDX5	DDX5	0.00714	0.067	0.62
epithelial	332	Q14204	Cytoplasmic dynein 1 heavy chain 1	DYNC1H1	0.00714	0.067	0.61
epithelial	324	P50402	Emerin	EMD	0.00714	0.067	0.58
epithelial	329	P84103	Serine/arginine-rich splicing factor 3	SRSF3	0.00685	0.067	0.57
epithelial	323	P49458	Signal recognition particle 9 kDa protein	SRP9	0.00714	0.067	-0.12
epithelial	326	P61803	Dolichyl-diphosphooligosaccharide--protein glycosyltransferase subunit DAD1	DAD1	0.00685	0.067	-0.53
epithelial	305	O43678	NADH dehydrogenase [ubiquinone] 1 alpha subcomplex subunit 2	NDUFA2	0.00714	0.067	-3.21
epithelial	344	P18031	Tyrosine-protein phosphatase non-receptor type 1	PTPN1	0.00756	0.071	5.52
epithelial	345	P39748	Flap endonuclease 1	FEN1	0.00754	0.071	2.25
epithelial	343	P12111	Collagen alpha-3(VI) chain	COL6A3	0.00756	0.071	-1.11
epithelial	369	Q06203	Amidophosphoribosyltransferase	PPAT	0.00896	0.076	6.03
epithelial	357	P17693	HLA class I histocompatibility antigen, alpha chain G	HLA-G	0.00896	0.076	5.48
epithelial	380	Q9UL26	Ras-related protein Rab-22A	RAB22A	0.00896	0.076	5.45
epithelial	377	Q9H9J2	39S ribosomal protein L44, mitochondrial	MRPL44	0.00896	0.076	5.4
epithelial	359	P20036	HLA class II histocompatibility antigen, DP alpha 1 chain	HLA-DPA1	0.00896	0.076	5.22
epithelial	366	P57088	Transmembrane protein 33	TMEM33	0.00896	0.076	5.11
epithelial	378	Q9NZN8	CCR4-NOT transcription complex subunit 2	CNOT2	0.00896	0.076	4.77
epithelial	370	Q13868	Exosome complex component RRP4	EXOSC2	0.00896	0.076	4.72
epithelial	379	Q9UKY7	Protein CDV3 homolog	CDV3	0.00896	0.076	4.67
epithelial	362	P49247	Ribose-5-phosphate isomerase	RPIA	0.00896	0.076	4.5
epithelial	374	Q96B97	SH3 domain-containing kinase-binding protein 1	SH3KBP1	0.00896	0.076	3.85
epithelial	375	Q9BUP3	Oxidoreductase HTATIP2	HTATIP2	0.00896	0.076	3.55
epithelial	346	O00170	AH receptor-interacting protein	AIP	0.00896	0.076	3.36
epithelial	358	P19971	Thymidine phosphorylase	TYMP	0.00896	0.076	2.46
epithelial	376	Q9BZZ5	Apoptosis inhibitor 5	API5	0.00896	0.076	2.43
epithelial	371	Q15637	Splicing factor 1	SF1	0.00833	0.076	2.42
epithelial	373	Q4G0J3	La-related protein 7	LARP7	0.00896	0.076	2.39
epithelial	381	Q9Y2L1	Exosome complex exonuclease RRP44	DIS3	0.00896	0.076	2.11
epithelial	350	O75694	Nuclear pore complex protein Nup155	NUP155	0.00896	0.076	1.74
epithelial	351	O96019	Actin-like protein 6A	ACTL6A	0.00896	0.076	1.39
epithelial	349	O60264	SWI/SNF-related matrix-associated actin-dependent regulator of chromatin subfamily A member 5	SMARCA5	0.00896	0.076	1.36
epithelial	363	P49756	RNA-binding protein 25	RBM25	0.00896	0.076	1.3
epithelial	382	Q9Y3Z3	Deoxynucleoside triphosphate triphosphohydrolase SAMHD1	SAMHD1	0.00896	0.076	1.27
epithelial	361	P41252	Isoleucine--tRNA ligase, cytoplasmic	IARS1	0.00896	0.076	1.21
epithelial	372	Q16629	Serine/arginine-rich splicing factor 7	SRSF7	0.00896	0.076	1.18
epithelial	354	P11387	DNA topoisomerase 1	TOP1	0.00896	0.076	1.17
epithelial	348	O14979	Heterogeneous nuclear ribonucleoprotein D-like	HNRNPDL	0.00896	0.076	1.13
epithelial	368	Q02790	Peptidyl-prolyl cis-trans isomerase FKBP4	FKBP4	0.00896	0.076	1.03
epithelial	356	P15531	Nucleoside diphosphate kinase A	NME1	0.00833	0.076	0.91
epithelial	347	O00186	Syntaxin-binding protein 3	STXBP3	0.00896	0.076	0.86
epithelial	364	P52597	Heterogeneous nuclear ribonucleoprotein F	HNRNPF	0.00896	0.076	0.8
epithelial	353	P08238	Heat shock protein HSP 90-beta	HSP90AB1	0.00896	0.076	0.71
epithelial	355	P13489	Ribonuclease inhibitor	RNH1	0.00896	0.076	0.64
epithelial	367	P62805	Histone H4	H4C1	0.00896	0.076	0.43
epithelial	352	P02461	Collagen alpha-1(III) chain	COL3A1	0.00896	0.076	-1.27
epithelial	365	P55011	Solute carrier family 12 member 2	SLC12A2	0.00896	0.076	-1.48
epithelial	360	P20774	Mimecan	OGN	0.00896	0.076	-4.51
epithelial	384	P33992	DNA replication licensing factor MCM5	MCM5	0.00918	0.077	4.93
epithelial	386	Q9UDT6	CAP-Gly domain-containing linker protein 2	CLIP2	0.00918	0.077	3.87
epithelial	383	O95758	Polypyrimidine tract-binding protein 3	PTBP3	0.00918	0.077	0.93
epithelial	385	Q14240	Eukaryotic initiation factor 4A-II	EIF4A2	0.00918	0.077	0.48
epithelial	439	Q9UHR5	SAP30-binding protein	SAP30BP	0.0112	0.082	6.23
epithelial	437	Q9NPQ8	Synembryn-A	RIC8A	0.0112	0.082	5.66
epithelial	436	Q9BYJ9	YTH domain-containing family protein 1	YTHDF1	0.0112	0.082	5.48
epithelial	391	O60828	Polyglutamine-binding protein 1	PQBP1	0.0112	0.082	5.17
epithelial	424	Q15054	DNA polymerase delta subunit 3	POLD3	0.0111	0.082	5.09
epithelial	414	P49773	Histidine triad nucleotide-binding protein 1	HINT1	0.0112	0.082	4.69
epithelial	421	Q13510	Acid ceramidase	ASAH1	0.0112	0.082	4.53
epithelial	389	O43290	U4/U6.U5 tri-snRNP-associated protein 1	SART1	0.0112	0.082	4.49
epithelial	431	Q86VM9	Zinc finger CCCH domain-containing protein 18	ZC3H18	0.0112	0.082	4.38
epithelial	401	P23497	Nuclear autoantigen Sp-100	SP100	0.0112	0.082	4.35
epithelial	390	O43837	Isocitrate dehydrogenase [NAD] subunit beta, mitochondrial	IDH3B	0.0112	0.082	4.22
epithelial	441	Q9Y3P9	Rab GTPase-activating protein 1	RABGAP1	0.0112	0.082	4.19
epithelial	426	Q15526	Surfeit locus protein 1	SURF1	0.0111	0.082	4.16
epithelial	434	Q9BTT6	Leucine-rich repeat-containing protein 1	LRRC1	0.0112	0.082	3.96
epithelial	394	O76071	Probable cytosolic iron-sulfur protein assembly protein CIAO1	CIAO1	0.0112	0.082	3.91
epithelial	413	P49407	Beta-arrestin-1	ARRB1	0.0112	0.082	3.91
epithelial	408	P33991	DNA replication licensing factor MCM4	MCM4	0.0112	0.082	3.87
epithelial	396	P06865	Beta-hexosaminidase subunit alpha	HEXA	0.0112	0.082	3.78
epithelial	404	P26368	Splicing factor U2AF 65 kDa subunit	U2AF2	0.0112	0.082	3.66
epithelial	438	Q9NRG9	Aladin	AAAS	0.0112	0.082	3.57
epithelial	423	Q14157	Ubiquitin-associated protein 2-like	UBAP2L	0.0112	0.082	2.7
epithelial	428	Q63HN8	E3 ubiquitin-protein ligase RNF213	RNF213	0.0112	0.082	2.57
epithelial	387	A2RRP1	Neuroblastoma-amplified sequence	NBAS	0.0112	0.082	2.56
epithelial	433	Q96AE4	Far upstream element-binding protein 1	FUBP1	0.0112	0.082	2.56
epithelial	416	P51532	Transcription activator BRG1	SMARCA4	0.0112	0.082	2.41
epithelial	432	Q8N684	Cleavage and polyadenylation specificity factor subunit 7	CPSF7	0.0112	0.082	2.31
epithelial	409	P35241	Radixin	RDX	0.0112	0.082	2.21
epithelial	425	Q15369	Elongin-C	ELOC	0.0112	0.082	2.16
epithelial	392	O60884	DnaJ homolog subfamily A member 2	DNAJA2	0.0112	0.082	2.15
epithelial	388	O14929	Histone acetyltransferase type B catalytic subunit	HAT1	0.0112	0.082	2.07
epithelial	430	Q6PIU2	Neutral cholesterol ester hydrolase 1	NCEH1	0.0111	0.082	1.76
epithelial	420	Q13151	Heterogeneous nuclear ribonucleoprotein A0	HNRNPA0	0.0112	0.082	1.49
epithelial	415	P49903	Selenide, water dikinase 1	SEPHS1	0.0112	0.082	1.47
epithelial	427	Q16762	Thiosulfate sulfurtransferase	TST	0.0112	0.082	1.4
epithelial	411	P35659	Protein DEK	DEK	0.0112	0.082	1.26
epithelial	440	Q9Y2X3	Nucleolar protein 58	NOP58	0.0112	0.082	1.12
epithelial	393	O75533	Splicing factor 3B subunit 1	SF3B1	0.0112	0.082	1.04
epithelial	398	P09960	Leukotriene A-4 hydrolase	LTA4H	0.0112	0.082	1.03
epithelial	405	P28799	Progranulin	GRN	0.0112	0.082	0.98
epithelial	395	O95865	N(G),N(G)-dimethylarginine dimethylaminohydrolase 2	DDAH2	0.0112	0.082	0.97
epithelial	406	P30504	HLA class I histocompatibility antigen, Cw-4 alpha chain	HLA-C	0.0112	0.082	0.91
epithelial	422	Q14019	Coactosin-like protein	COTL1	0.0101	0.082	0.89
epithelial	429	Q6P2Q9	Pre-mRNA-processing-splicing factor 8	PRPF8	0.0112	0.082	0.86
epithelial	419	Q01105	Protein SET	SET	0.0111	0.082	0.83
epithelial	412	P42677	40S ribosomal protein S27	RPS27	0.0112	0.082	0.75
epithelial	407	P33176	Kinesin-1 heavy chain	KIF5B	0.0111	0.082	0.74
epithelial	417	P51572	B-cell receptor-associated protein 31	BCAP31	0.0112	0.082	0.69
epithelial	403	P26038	Moesin	MSN	0.0112	0.082	0.66
epithelial	399	P14618	Pyruvate kinase PKM	PKM	0.0112	0.082	0.63
epithelial	400	P16435	NADPH--cytochrome P450 reductase	POR	0.0112	0.082	0.4
epithelial	418	P68363	Tubulin alpha-1B chain	TUBA1B	0.0112	0.082	0.38
epithelial	435	Q9BVK6	Transmembrane emp24 domain-containing protein 9	TMED9	0.0101	0.082	-1
epithelial	410	P35555	Fibrillin-1	FBN1	0.0112	0.082	-1.12
epithelial	397	P08123	Collagen alpha-2(I) chain	COL1A2	0.0112	0.082	-1.19
epithelial	402	P25445	Tumor necrosis factor receptor superfamily member 6	FAS	0.0112	0.082	-5.85
epithelial	444	Q13363	C-terminal-binding protein 1	CTBP1	0.0122	0.088	5.48
epithelial	442	P37198	Nuclear pore glycoprotein p62	NUP62	0.0122	0.088	4.78
epithelial	443	P53041	Serine/threonine-protein phosphatase 5	PPP5C	0.0122	0.088	4.68
epithelial	445	Q9Y6G9	Cytoplasmic dynein 1 light intermediate chain 1	DYNC1LI1	0.0122	0.088	2.98
epithelial	488	Q9BSH5	Haloacid dehalogenase-like hydrolase domain-containing protein 3	HDHD3	0.0138	0.089	6.48
epithelial	474	Q13113	PDZK1-interacting protein 1	PDZK1IP1	0.0138	0.089	6.35
epithelial	472	P78417	Glutathione S-transferase omega-1	GSTO1	0.0134	0.089	5.7
epithelial	457	P25325	3-mercaptopyruvate sulfurtransferase	MPST	0.0138	0.089	5.56
epithelial	490	Q9H444	Charged multivesicular body protein 4b	CHMP4B	0.0138	0.089	5.35
epithelial	487	Q9BRJ6	Uncharacterized protein C7orf50	C7orf50	0.0138	0.089	5.14
epithelial	446	O00193	Small acidic protein	SMAP	0.0138	0.089	4.94
epithelial	450	O75190	DnaJ homolog subfamily B member 6	DNAJB6	0.0138	0.089	4.91
epithelial	486	Q9BQ69	ADP-ribose glycohydrolase MACROD1	MACROD1	0.0134	0.089	4.56
epithelial	452	O95858	Tetraspanin-15	TSPAN15	0.0138	0.089	4.55
epithelial	448	O43617	Trafficking protein particle complex subunit 3	TRAPPC3	0.0138	0.089	4.49
epithelial	460	P41218	Myeloid cell nuclear differentiation antigen	MNDA	0.0138	0.089	4.45
epithelial	485	Q96GQ7	Probable ATP-dependent RNA helicase DDX27	DDX27	0.0138	0.089	4.28
epithelial	447	O43278	Kunitz-type protease inhibitor 1	SPINT1	0.0138	0.089	4.27
epithelial	480	Q6P1J9	Parafibromin	CDC73	0.0138	0.089	4.09
epithelial	482	Q6WKZ4	Rab11 family-interacting protein 1	RAB11FIP1	0.0138	0.089	4.06
epithelial	466	P54105	Methylosome subunit pICln	CLNS1A	0.0138	0.089	3.93
epithelial	498	Q9Y4E8	Ubiquitin carboxyl-terminal hydrolase 15	USP15	0.0138	0.089	3.82
epithelial	463	P48506	Glutamate--cysteine ligase catalytic subunit	GCLC	0.0138	0.089	3.77
epithelial	459	P29350	Tyrosine-protein phosphatase non-receptor type 6	PTPN6	0.0138	0.089	3.72
epithelial	484	Q96CS3	FAS-associated factor 2	FAF2	0.0138	0.089	3.71
epithelial	468	P57772	Selenocysteine-specific elongation factor	EEFSEC	0.0138	0.089	3.7
epithelial	451	O75376	Nuclear receptor corepressor 1	NCOR1	0.0134	0.089	3.33
epithelial	479	Q53GD3	Choline transporter-like protein 4	SLC44A4	0.0138	0.089	3.1
epithelial	481	Q6UN15	Pre-mRNA 3'-end-processing factor FIP1	FIP1L1	0.0138	0.089	3.02
epithelial	478	Q2PPJ7	Ral GTPase-activating protein subunit alpha-2	RALGAPA2	0.0138	0.089	2.88
epithelial	464	P49321	Nuclear autoantigenic sperm protein	NASP	0.0138	0.089	2.64
epithelial	496	Q9UNZ2	NSFL1 cofactor p47	NSFL1C	0.0138	0.089	2.52
epithelial	489	Q9BUN8	Derlin-1	DERL1	0.0138	0.089	2.52
epithelial	483	Q96BM9	ADP-ribosylation factor-like protein 8A	ARL8A	0.0138	0.089	2.51
epithelial	476	Q13620	Cullin-4B	CUL4B	0.0138	0.089	2.32
epithelial	495	Q9UIG0	Tyrosine-protein kinase BAZ1B	BAZ1B	0.0138	0.089	2.26
epithelial	467	P55209	Nucleosome assembly protein 1-like 1	NAP1L1	0.0134	0.089	2.13
epithelial	477	Q16204	Coiled-coil domain-containing protein 6	CCDC6	0.0138	0.089	1.83
epithelial	455	P22087	rRNA 2'-O-methyltransferase fibrillarin	FBL	0.0138	0.089	1.4
epithelial	454	P18754	Regulator of chromosome condensation	RCC1	0.0134	0.089	1.14
epithelial	449	O60506	Heterogeneous nuclear ribonucleoprotein Q	SYNCRIP	0.0138	0.089	0.79
epithelial	475	Q13148	TAR DNA-binding protein 43	TARDBP	0.0138	0.089	0.73
epithelial	461	P42167	Lamina-associated polypeptide 2, isoforms beta/gamma	TMPO	0.0138	0.089	0.71
epithelial	456	P22626	Heterogeneous nuclear ribonucleoproteins A2/B1	HNRNPA2B1	0.0134	0.089	0.66
epithelial	462	P43243	Matrin-3	MATR3	0.0134	0.089	0.65
epithelial	470	P62140	Serine/threonine-protein phosphatase PP1-beta catalytic subunit	PPP1CB	0.0138	0.089	0.65
epithelial	497	Q9Y266	Nuclear migration protein nudC	NUDC	0.0138	0.089	0.64
epithelial	469	P61088	Ubiquitin-conjugating enzyme E2 N	UBE2N	0.0138	0.089	0.64
epithelial	473	Q01518	Adenylyl cyclase-associated protein 1	CAP1	0.0138	0.089	0.54
epithelial	465	P50552	Vasodilator-stimulated phosphoprotein	VASP	0.0138	0.089	0.43
epithelial	471	P62942	Peptidyl-prolyl cis-trans isomerase FKBP1A	FKBP1A	0.0138	0.089	0.24
epithelial	493	Q9P2E9	Ribosome-binding protein 1	RRBP1	0.0138	0.089	-0.34
epithelial	492	Q9NTJ5	Phosphatidylinositide phosphatase SAC1	SACM1L	0.0138	0.089	-0.53
epithelial	453	P02452	Collagen alpha-1(I) chain	COL1A1	0.0138	0.089	-1.26
epithelial	458	P26447	Protein S100-A4	S100A4	0.0138	0.089	-2.05
epithelial	491	Q9H4G4	Golgi-associated plant pathogenesis-related protein 1	GLIPR2	0.0138	0.089	-2.21
epithelial	494	Q9UI09	NADH dehydrogenase [ubiquinone] 1 alpha subcomplex subunit 12	NDUFA12	0.0138	0.089	-3.22
epithelial	500	Q14232	Translation initiation factor eIF-2B subunit alpha	EIF2B1	0.0147	0.094	4.68
epithelial	501	Q53FV1	ORM1-like protein 2	ORMDL2	0.0147	0.094	4.09
epithelial	499	P30512	HLA class I histocompatibility antigen, A-29 alpha chain	HLA-A	0.0147	0.094	4.02
epithelial	532	Q12765	Secernin-1	SCRN1	0.0169	0.097	5.53
epithelial	549	Q9BYG3	MKI67 FHA domain-interacting nucleolar phosphoprotein	NIFK	0.0169	0.097	5.4
epithelial	559	Q9UH65	Switch-associated protein 70	SWAP70	0.0169	0.097	5.15
epithelial	523	P46937	Transcriptional coactivator YAP1	YAP1	0.0169	0.097	5.01
epithelial	561	Q9Y315	Deoxyribose-phosphate aldolase	DERA	0.0169	0.097	4.97
epithelial	539	Q14671	Pumilio homolog 1	PUM1	0.0169	0.097	4.58
epithelial	506	O60825	6-phosphofructo-2-kinase/fructose-2,6-bisphosphatase 2	PFKFB2	0.0169	0.097	4.47
epithelial	547	Q99829	Copine-1	CPNE1	0.0169	0.097	4.34
epithelial	557	Q9NVH2	Integrator complex subunit 7	INTS7	0.0169	0.097	4.27
epithelial	522	P36969	Phospholipid hydroperoxide glutathione peroxidase	GPX4	0.0169	0.097	4.26
epithelial	502	O00629	Importin subunit alpha-3	KPNA4	0.0169	0.097	4.13
epithelial	551	Q9H2P0	Activity-dependent neuroprotector homeobox protein	ADNP	0.0169	0.097	4.02
epithelial	563	Q9Y6D9	Mitotic spindle assembly checkpoint protein MAD1	MAD1L1	0.0169	0.097	3.98
epithelial	555	Q9H583	HEAT repeat-containing protein 1	HEATR1	0.0169	0.097	3.81
epithelial	550	Q9H0P0	Cytosolic 5'-nucleotidase 3A	NT5C3A	0.0169	0.097	3.6
epithelial	544	Q6NXG1	Epithelial splicing regulatory protein 1	ESRP1	0.0169	0.097	3.58
epithelial	552	Q9H3R2	Mucin-13	MUC13	0.0169	0.097	3.57
epithelial	560	Q9Y2T7	Y-box-binding protein 2	YBX2	0.0169	0.097	3.53
epithelial	525	P52630	Signal transducer and activator of transcription 2	STAT2	0.0161	0.097	3.42
epithelial	513	P05107	Integrin beta-2	ITGB2	0.0169	0.097	3.38
epithelial	503	O15031	Plexin-B2	PLXNB2	0.0169	0.097	3.34
epithelial	530	Q05655	Protein kinase C delta type	PRKCD	0.0169	0.097	3.18
epithelial	508	O76003	Glutaredoxin-3	GLRX3	0.0169	0.097	3.15
epithelial	554	Q9H4A3	Serine/threonine-protein kinase WNK1	WNK1	0.0169	0.097	3.13
epithelial	545	Q8NF91	Nesprin-1	SYNE1	0.0169	0.097	2.99
epithelial	521	P28290	Protein ITPRID2	ITPRID2	0.0169	0.097	2.91
epithelial	562	Q9Y5Q9	General transcription factor 3C polypeptide 3	GTF3C3	0.0169	0.097	2.86
epithelial	546	Q99426	Tubulin-folding cofactor B	TBCB	0.0169	0.097	2.84
epithelial	537	Q14008	Cytoskeleton-associated protein 5	CKAP5	0.0169	0.097	2.75
epithelial	553	Q9H3S7	Tyrosine-protein phosphatase non-receptor type 23	PTPN23	0.0169	0.097	2.45
epithelial	548	Q9BWJ5	Splicing factor 3B subunit 5	SF3B5	0.0169	0.097	2.15
epithelial	511	P00966	Argininosuccinate synthase	ASS1	0.0169	0.097	1.88
epithelial	505	O60488	Long-chain-fatty-acid--CoA ligase 4	ACSL4	0.0169	0.097	1.84
epithelial	512	P02786	Transferrin receptor protein 1	TFRC	0.0169	0.097	1.66
epithelial	536	Q13547	Histone deacetylase 1	HDAC1	0.0169	0.097	1.48
epithelial	520	P28066	Proteasome subunit alpha type-5	PSMA5	0.0169	0.097	1.42
epithelial	527	P61604	10 kDa heat shock protein, mitochondrial	HSPE1	0.0169	0.097	1.08
epithelial	509	O94906	Pre-mRNA-processing factor 6	PRPF6	0.0169	0.097	1.04
epithelial	528	P62191	26S proteasome regulatory subunit 4	PSMC1	0.0169	0.097	0.93
epithelial	534	Q12905	Interleukin enhancer-binding factor 2	ILF2	0.0169	0.097	0.9
epithelial	558	Q9NYL9	Tropomodulin-3	TMOD3	0.0169	0.097	0.84
epithelial	541	Q15185	Prostaglandin E synthase 3	PTGES3	0.0161	0.097	0.84
epithelial	543	Q5JTZ9	Alanine--tRNA ligase, mitochondrial	AARS2	0.0169	0.097	0.81
epithelial	535	Q12906	Interleukin enhancer-binding factor 3	ILF3	0.0169	0.097	0.79
epithelial	517	P22314	Ubiquitin-like modifier-activating enzyme 1	UBA1	0.0169	0.097	0.72
epithelial	538	Q14498	RNA-binding protein 39	RBM39	0.0169	0.097	0.72
epithelial	504	O15523	ATP-dependent RNA helicase DDX3Y	DDX3Y	0.0169	0.097	0.71
epithelial	533	Q12792	Twinfilin-1	TWF1	0.0169	0.097	0.69
epithelial	507	O75131	Copine-3	CPNE3	0.0169	0.097	0.69
epithelial	540	Q14847	LIM and SH3 domain protein 1	LASP1	0.0169	0.097	0.67
epithelial	519	P26641	Elongation factor 1-gamma	EEF1G	0.0169	0.097	0.67
epithelial	514	P05534	HLA class I histocompatibility antigen, A-24 alpha chain	HLA-A	0.0169	0.097	0.67
epithelial	518	P26599	Polypyrimidine tract-binding protein 1	PTBP1	0.0169	0.097	0.6
epithelial	556	Q9HDC9	Adipocyte plasma membrane-associated protein	APMAP	0.0169	0.097	0.58
epithelial	516	P14868	Aspartate--tRNA ligase, cytoplasmic	DARS1	0.0169	0.097	0.46
epithelial	529	P68366	Tubulin alpha-4A chain	TUBA4A	0.0161	0.097	0.38
epithelial	526	P60468	Protein transport protein Sec61 subunit beta	SEC61B	0.0169	0.097	-0.46
epithelial	524	P51970	NADH dehydrogenase [ubiquinone] 1 alpha subcomplex subunit 8	NDUFA8	0.0169	0.097	-0.88
epithelial	510	O95070	Protein YIF1A	YIF1A	0.0169	0.097	-1.64
epithelial	515	P08294	Extracellular superoxide dismutase [Cu-Zn]	SOD3	0.0169	0.097	-6.03
epithelial	542	Q16853	Membrane primary amine oxidase	AOC3	0.0161	0.097	-6.12
epithelial	531	Q07654	Trefoil factor 3	TFF3	0.0169	0.097	-9.56
epithelial	565	Q92734	Protein TFG	TFG	0.0176	0.1	2.25
epithelial	564	Q12874	Splicing factor 3A subunit 3	SF3A3	0.0176	0.1	2.12
epithelial	584	P41567	Eukaryotic translation initiation factor 1	EIF1	0.0206	0.105	5.19
epithelial	595	Q01658	Protein Dr1	DR1	0.0206	0.105	5.11
epithelial	621	Q9BV86	N-terminal Xaa-Pro-Lys N-methyltransferase 1	NTMT1	0.0206	0.105	4.82
epithelial	616	Q8N6H7	ADP-ribosylation factor GTPase-activating protein 2	ARFGAP2	0.0206	0.105	4.69
epithelial	620	Q9BU23	Lipase maturation factor 2	LMF2	0.0206	0.105	4.67
epithelial	626	Q9NX46	ADP-ribose glycohydrolase ARH3	ADPRS	0.0206	0.105	4.49
epithelial	569	O75368	SH3 domain-binding glutamic acid-rich-like protein	SH3BGRL	0.0206	0.105	4.44
epithelial	629	Q9Y6I3	Epsin-1	EPN1	0.0206	0.105	4.3
epithelial	570	O75792	Ribonuclease H2 subunit A	RNASEH2A	0.0206	0.105	4.02
epithelial	614	Q8IY81	pre-rRNA 2'-O-ribose RNA methyltransferase FTSJ3	FTSJ3	0.0206	0.105	3.88
epithelial	623	Q9H6T0	Epithelial splicing regulatory protein 2	ESRP2	0.0206	0.105	3.69
epithelial	567	O15120	1-acyl-sn-glycerol-3-phosphate acyltransferase beta	AGPAT2	0.0206	0.105	3.58
epithelial	625	Q9NVH1	DnaJ homolog subfamily C member 11	DNAJC11	0.0206	0.105	3.52
epithelial	605	Q15293	Reticulocalbin-1	RCN1	0.0206	0.105	3.48
epithelial	617	Q8TBC4	NEDD8-activating enzyme E1 catalytic subunit	UBA3	0.0206	0.105	3.45
epithelial	624	Q9NPD3	Exosome complex component RRP41	EXOSC4	0.0206	0.105	3.39
epithelial	589	P59665	Neutrophil defensin 1	DEFA1	0.0206	0.105	3.32
epithelial	612	Q86W42	THO complex subunit 6 homolog	THOC6	0.0206	0.105	3.22
epithelial	576	P13473	Lysosome-associated membrane glycoprotein 2	LAMP2	0.0206	0.105	3.22
epithelial	627	Q9UPN3	Microtubule-actin cross-linking factor 1, isoforms 1/2/3/5	MACF1	0.0206	0.105	3.17
epithelial	598	Q13085	Acetyl-CoA carboxylase 1	ACACA	0.0206	0.105	3.05
epithelial	586	P42338	Phosphatidylinositol 4,5-bisphosphate 3-kinase catalytic subunit beta isoform	PIK3CB	0.0206	0.105	2.8
epithelial	615	Q8N335	Glycerol-3-phosphate dehydrogenase 1-like protein	GPD1L	0.0206	0.105	2.74
epithelial	566	A0AVT1	Ubiquitin-like modifier-activating enzyme 6	UBA6	0.0206	0.105	2.66
epithelial	578	P14678	Small nuclear ribonucleoprotein-associated proteins B and B'	SNRPB	0.0192	0.105	2.5
epithelial	618	Q8WXI9	Transcriptional repressor p66-beta	GATAD2B	0.0206	0.105	2.5
epithelial	574	P04626	Receptor tyrosine-protein kinase erbB-2	ERBB2	0.0206	0.105	2.43
epithelial	609	Q5T4S7	E3 ubiquitin-protein ligase UBR4	UBR4	0.0206	0.105	2.27
epithelial	604	Q15056	Eukaryotic translation initiation factor 4H	EIF4H	0.0206	0.105	2.23
epithelial	568	O60493	Sorting nexin-3	SNX3	0.0206	0.105	2.1
epithelial	619	Q96SI9	Spermatid perinuclear RNA-binding protein	STRBP	0.0206	0.105	2.06
epithelial	628	Q9UQ35	Serine/arginine repetitive matrix protein 2	SRRM2	0.0206	0.105	1.92
epithelial	613	Q8IX12	Cell division cycle and apoptosis regulator protein 1	CCAR1	0.0206	0.105	1.91
epithelial	607	Q16576	Histone-binding protein RBBP7	RBBP7	0.0206	0.105	1.3
epithelial	593	P62333	26S proteasome regulatory subunit 10B	PSMC6	0.0206	0.105	1.25
epithelial	606	Q16531	DNA damage-binding protein 1	DDB1	0.0192	0.105	1.11
epithelial	585	P42166	Lamina-associated polypeptide 2, isoform alpha	TMPO	0.0206	0.105	1.06
epithelial	579	P15153	Ras-related C3 botulinum toxin substrate 2	RAC2	0.0206	0.105	0.98
epithelial	600	Q13263	Transcription intermediary factor 1-beta	TRIM28	0.0206	0.105	0.97
epithelial	611	Q86VP6	Cullin-associated NEDD8-dissociated protein 1	CAND1	0.0206	0.105	0.96
epithelial	571	O95232	Luc7-like protein 3	LUC7L3	0.0206	0.105	0.85
epithelial	573	P04222	HLA class I histocompatibility antigen, Cw-3 alpha chain	HLA-C	0.0206	0.105	0.83
epithelial	603	Q14444	Caprin-1	CAPRIN1	0.0206	0.105	0.8
epithelial	596	Q01844	RNA-binding protein EWS	EWSR1	0.0206	0.105	0.78
epithelial	575	P13010	X-ray repair cross-complementing protein 5	XRCC5	0.0206	0.105	0.77
epithelial	577	P14314	Glucosidase 2 subunit beta	PRKCSH	0.0206	0.105	0.73
epithelial	572	P00558	Phosphoglycerate kinase 1	PGK1	0.0206	0.105	0.67
epithelial	602	Q14152	Eukaryotic translation initiation factor 3 subunit A	EIF3A	0.0206	0.105	0.65
epithelial	601	Q13838	Spliceosome RNA helicase DDX39B	DDX39B	0.0206	0.105	0.63
epithelial	581	P35637	RNA-binding protein FUS	FUS	0.0192	0.105	0.62
epithelial	582	P40925	Malate dehydrogenase, cytoplasmic	MDH1	0.0206	0.105	0.61
epithelial	599	Q13200	26S proteasome non-ATPase regulatory subunit 2	PSMD2	0.0206	0.105	0.52
epithelial	587	P46940	Ras GTPase-activating-like protein IQGAP1	IQGAP1	0.0206	0.105	0.51
epithelial	583	P41091	Eukaryotic translation initiation factor 2 subunit 3	EIF2S3	0.0206	0.105	0.5
epithelial	591	P61978	Heterogeneous nuclear ribonucleoprotein K	HNRNPK	0.0206	0.105	0.46
epithelial	594	Q01082	Spectrin beta chain, non-erythrocytic 1	SPTBN1	0.0206	0.105	0.44
epithelial	588	P55786	Puromycin-sensitive aminopeptidase	NPEPPS	0.0206	0.105	0.34
epithelial	592	P62241	40S ribosomal protein S8	RPS8	0.0206	0.105	0.31
epithelial	580	P20648	Potassium-transporting ATPase alpha chain 1	ATP4A	0.0206	0.105	-0.64
epithelial	608	Q16718	NADH dehydrogenase [ubiquinone] 1 alpha subcomplex subunit 5	NDUFA5	0.0206	0.105	-0.78
epithelial	597	Q01995	Transgelin	TAGLN	0.0206	0.105	-1.37
epithelial	590	P61626	Lysozyme C	LYZ	0.0206	0.105	-1.4
epithelial	610	Q7L5N7	Lysophosphatidylcholine acyltransferase 2	LPCAT2	0.0206	0.105	-1.54
epithelial	622	Q9BYZ8	Regenerating islet-derived protein 4	REG4	0.0206	0.105	-3.29
epithelial	630	Q9Y6Q1	Calpain-6	CAPN6	0.0206	0.105	-5.03
epithelial	631	Q14651	Plastin-1	PLS1	0.021	0.107	0.8
epithelial	634	Q12996	Cleavage stimulation factor subunit 3	CSTF3	0.0229	0.116	4.51
epithelial	632	O43660	Pleiotropic regulator 1	PLRG1	0.0229	0.116	4.33
epithelial	633	P13804	Electron transfer flavoprotein subunit alpha, mitochondrial	ETFA	0.0229	0.116	0.72
epithelial	680	Q9UBT2	SUMO-activating enzyme subunit 2	UBA2	0.0249	0.117	5.77
epithelial	643	P26583	High mobility group protein B2	HMGB2	0.0249	0.117	5.54
epithelial	662	Q7Z4V5	Hepatoma-derived growth factor-related protein 2	HDGFL2	0.0249	0.117	4.95
epithelial	660	Q15007	Pre-mRNA-splicing regulator WTAP	WTAP	0.0249	0.117	4.87
epithelial	684	Q9Y2S7	Polymerase delta-interacting protein 2	POLDIP2	0.0249	0.117	4.62
epithelial	663	Q86V81	THO complex subunit 4	ALYREF	0.0249	0.117	4.58
epithelial	648	P48739	Phosphatidylinositol transfer protein beta isoform	PITPNB	0.0249	0.117	4.56
epithelial	666	Q8WU90	Zinc finger CCCH domain-containing protein 15	ZC3H15	0.0249	0.117	4.47
epithelial	651	P51553	Isocitrate dehydrogenase [NAD] subunit gamma, mitochondrial	IDH3G	0.0249	0.117	4.18
epithelial	650	P51452	Dual specificity protein phosphatase 3	DUSP3	0.0249	0.117	4.15
epithelial	673	Q9NQR4	Omega-amidase NIT2	NIT2	0.0249	0.117	4.03
epithelial	685	Q9Y376	Calcium-binding protein 39	CAB39	0.0249	0.117	4.03
epithelial	670	Q96CN7	Isochorismatase domain-containing protein 1	ISOC1	0.0249	0.117	4.02
epithelial	686	Q9Y5S2	Serine/threonine-protein kinase MRCK beta	CDC42BPB	0.0249	0.117	3.9
epithelial	665	Q8NCW5	NAD(P)H-hydrate epimerase	NAXE	0.0249	0.117	3.88
epithelial	657	Q08722	Leukocyte surface antigen CD47	CD47	0.0249	0.117	3.87
epithelial	676	Q9NTJ3	Structural maintenance of chromosomes protein 4	SMC4	0.0249	0.117	3.74
epithelial	672	Q9BTE3	Mini-chromosome maintenance complex-binding protein	MCMBP	0.0249	0.117	3.67
epithelial	664	Q8IYQ7	Threonine synthase-like 1	THNSL1	0.0249	0.117	3.61
epithelial	652	P52788	Spermine synthase	SMS	0.0249	0.117	3.59
epithelial	675	Q9NRX4	14 kDa phosphohistidine phosphatase	PHPT1	0.0249	0.117	3.43
epithelial	659	Q09161	Nuclear cap-binding protein subunit 1	NCBP1	0.0249	0.117	3.22
epithelial	679	Q9P0J1	[Pyruvate dehydrogenase [acetyl-transferring]]-phosphatase 1, mitochondrial	PDP1	0.0249	0.117	3.08
epithelial	681	Q9UHR4	Brain-specific angiogenesis inhibitor 1-associated protein 2-like protein 1	BAIAP2L1	0.0249	0.117	2.82
epithelial	644	P31939	Bifunctional purine biosynthesis protein PURH	ATIC	0.0249	0.117	2.35
epithelial	682	Q9UN37	Vacuolar protein sorting-associated protein 4A	VPS4A	0.0249	0.117	2.17
epithelial	649	P49790	Nuclear pore complex protein Nup153	NUP153	0.0249	0.117	2.13
epithelial	674	Q9NR30	Nucleolar RNA helicase 2	DDX21	0.0249	0.117	2.05
epithelial	683	Q9UNM6	26S proteasome non-ATPase regulatory subunit 13	PSMD13	0.0249	0.117	1.92
epithelial	655	Q01085	Nucleolysin TIAR	TIAL1	0.0249	0.117	1.88
epithelial	639	P11413	Glucose-6-phosphate 1-dehydrogenase	G6PD	0.0249	0.117	1.83
epithelial	638	P06493	Cyclin-dependent kinase 1	CDK1	0.0249	0.117	1.51
epithelial	667	Q92688	Acidic leucine-rich nuclear phosphoprotein 32 family member B	ANP32B	0.0249	0.117	1.33
epithelial	677	Q9NTX5	Ethylmalonyl-CoA decarboxylase	ECHDC1	0.0249	0.117	1.29
epithelial	669	Q96C19	EF-hand domain-containing protein D2	EFHD2	0.0249	0.117	1.26
epithelial	645	P41240	Tyrosine-protein kinase CSK	CSK	0.0249	0.117	1.12
epithelial	640	P16989	Y-box-binding protein 3	YBX3	0.0249	0.117	1.05
epithelial	636	O75874	Isocitrate dehydrogenase [NADP] cytoplasmic	IDH1	0.0249	0.117	0.87
epithelial	658	Q09028	Histone-binding protein RBBP4	RBBP4	0.0249	0.117	0.86
epithelial	661	Q16186	Proteasomal ubiquitin receptor ADRM1	ADRM1	0.0249	0.117	0.84
epithelial	642	P24534	Elongation factor 1-beta	EEF1B2	0.0249	0.117	0.78
epithelial	668	Q96A65	Exocyst complex component 4	EXOC4	0.0249	0.117	0.77
epithelial	635	O43719	HIV Tat-specific factor 1	HTATSF1	0.0249	0.117	0.66
epithelial	671	Q9BR76	Coronin-1B	CORO1B	0.0249	0.117	0.66
epithelial	653	P57735	Ras-related protein Rab-25	RAB25	0.0249	0.117	0.65
epithelial	646	P46087	Probable 28S rRNA (cytosine(4447)-C(5))-methyltransferase	NOP2	0.0249	0.117	0.61
epithelial	656	Q02218	2-oxoglutarate dehydrogenase, mitochondrial	OGDH	0.0249	0.117	0.59
epithelial	641	P23246	Splicing factor, proline- and glutamine-rich	SFPQ	0.0249	0.117	0.53
epithelial	647	P46778	60S ribosomal protein L21	RPL21	0.0249	0.117	-0.28
epithelial	654	P61923	Coatomer subunit zeta-1	COPZ1	0.0249	0.117	-0.39
epithelial	637	O95994	Anterior gradient protein 2 homolog	AGR2	0.0249	0.117	-0.7
epithelial	678	Q9NZN4	EH domain-containing protein 2	EHD2	0.0249	0.117	-3
stromal	318	P05107	Integrin beta-2	ITGB2	0.000139	0.123	7.36
stromal	1148	Q01081	Splicing factor U2AF 35 kDa subunit	U2AF1	0.000207	0.123	6.93
stromal	499	P13796	Plastin-2	LCP1	9.28e-05	0.123	1.93
epithelial	747	Q9Y237	Peptidyl-prolyl cis-trans isomerase NIMA-interacting 4	PIN4	0.03	0.128	5.9
epithelial	745	Q9NZJ9	Diphosphoinositol polyphosphate phosphohydrolase 2	NUDT4	0.03	0.128	4.95
epithelial	715	P80188	Neutrophil gelatinase-associated lipocalin	LCN2	0.03	0.128	4.88
epithelial	740	Q9NP79	Vacuolar protein sorting-associated protein VTA1 homolog	VTA1	0.03	0.128	4.86
epithelial	694	O95861	3'(2'),5'-bisphosphate nucleotidase 1	BPNT1	0.03	0.128	4.76
epithelial	714	P63279	SUMO-conjugating enzyme UBC9	UBE2I	0.03	0.128	4.71
epithelial	716	P80217	Interferon-induced 35 kDa protein	IFI35	0.03	0.128	4.43
epithelial	701	P13284	Gamma-interferon-inducible lysosomal thiol reductase	IFI30	0.03	0.128	4.42
epithelial	748	Q9Y2Q5	Ragulator complex protein LAMTOR2	LAMTOR2	0.03	0.128	4.38
epithelial	736	Q96SB4	SRSF protein kinase 1	SRPK1	0.03	0.128	4.29
epithelial	698	P08047	Transcription factor Sp1	SP1	0.03	0.128	4.08
epithelial	695	P04003	C4b-binding protein alpha chain	C4BPA	0.03	0.128	4.06
epithelial	742	Q9NVV4	Poly(A) RNA polymerase, mitochondrial	MTPAP	0.03	0.128	4.01
epithelial	696	P04004	Vitronectin	VTN	0.03	0.128	4.01
epithelial	691	O43291	Kunitz-type protease inhibitor 2	SPINT2	0.03	0.128	3.97
epithelial	731	Q8IYB8	ATP-dependent RNA helicase SUPV3L1, mitochondrial	SUPV3L1	0.03	0.128	3.94
epithelial	705	P30520	Adenylosuccinate synthetase isozyme 2	ADSS2	0.03	0.128	3.92
epithelial	700	P09110	3-ketoacyl-CoA thiolase, peroxisomal	ACAA1	0.03	0.128	3.85
epithelial	744	Q9NYK5	39S ribosomal protein L39, mitochondrial	MRPL39	0.03	0.128	3.82
epithelial	718	P98175	RNA-binding protein 10	RBM10	0.03	0.128	3.78
epithelial	749	Q9Y3T9	Nucleolar complex protein 2 homolog	NOC2L	0.03	0.128	3.72
epithelial	733	Q92609	TBC1 domain family member 5	TBC1D5	0.03	0.128	3.72
epithelial	690	O43264	Centromere/kinetochore protein zw10 homolog	ZW10	0.03	0.128	3.69
epithelial	734	Q92922	SWI/SNF complex subunit SMARCC1	SMARCC1	0.03	0.128	3.55
epithelial	692	O43639	Cytoplasmic protein NCK2	NCK2	0.03	0.128	3.53
epithelial	728	Q6IA69	Glutamine-dependent NAD(+) synthetase	NADSYN1	0.03	0.128	3.51
epithelial	724	Q14160	Protein scribble homolog	SCRIB	0.03	0.128	3.46
epithelial	752	Q9Y6I9	Testis-expressed protein 264	TEX264	0.03	0.128	3.24
epithelial	706	P42566	Epidermal growth factor receptor substrate 15	EPS15	0.03	0.128	3.13
epithelial	739	Q9BY42	Replication termination factor 2	RTF2	0.03	0.128	3.07
epithelial	699	P08236	Beta-glucuronidase	GUSB	0.03	0.128	3.06
epithelial	750	Q9Y3Y2	Chromatin target of PRMT1 protein	CHTOP	0.03	0.128	3.01
epithelial	711	P61326	Protein mago nashi homolog	MAGOH	0.03	0.128	2.86
epithelial	703	P21127	Cyclin-dependent kinase 11B	CDK11B	0.03	0.128	2.82
epithelial	719	Q12802	A-kinase anchor protein 13	AKAP13	0.03	0.128	2.79
epithelial	737	Q9BTW9	Tubulin-specific chaperone D	TBCD	0.03	0.128	2.46
epithelial	712	P61956	Small ubiquitin-related modifier 2	SUMO2	0.03	0.128	2.34
epithelial	746	Q9UMY4	Sorting nexin-12	SNX12	0.03	0.128	2.33
epithelial	743	Q9NXG2	THUMP domain-containing protein 1	THUMPD1	0.03	0.128	2.17
epithelial	707	P47813	Eukaryotic translation initiation factor 1A, X-chromosomal	EIF1AX	0.03	0.128	2.01
epithelial	735	Q96K49	Transmembrane protein 87B	TMEM87B	0.03	0.128	2
epithelial	725	Q15020	Squamous cell carcinoma antigen recognized by T-cells 3	SART3	0.03	0.128	1.92
epithelial	729	Q6IBS0	Twinfilin-2	TWF2	0.03	0.128	1.53
epithelial	708	P50454	Serpin H1	SERPINH1	0.03	0.128	1.46
epithelial	723	Q13464	Rho-associated protein kinase 1	ROCK1	0.03	0.128	1.35
epithelial	689	O15195	Villin-like protein	VILL	0.03	0.128	1.35
epithelial	688	O00515	Ladinin-1	LAD1	0.03	0.128	1.3
epithelial	738	Q9BUJ2	Heterogeneous nuclear ribonucleoprotein U-like protein 1	HNRNPUL1	0.0295	0.128	1.2
epithelial	709	P56537	Eukaryotic translation initiation factor 6	EIF6	0.03	0.128	1.02
epithelial	751	Q9Y446	Plakophilin-3	PKP3	0.03	0.128	0.98
epithelial	732	Q8NC56	LEM domain-containing protein 2	LEMD2	0.03	0.128	0.98
epithelial	726	Q15181	Inorganic pyrophosphatase	PPA1	0.03	0.128	0.87
epithelial	693	O75643	U5 small nuclear ribonucleoprotein 200 kDa helicase	SNRNP200	0.03	0.128	0.87
epithelial	730	Q86U42	Polyadenylate-binding protein 2	PABPN1	0.03	0.128	0.86
epithelial	702	P13693	Translationally-controlled tumor protein	TPT1	0.03	0.128	0.83
epithelial	697	P07910	Heterogeneous nuclear ribonucleoproteins C1/C2	HNRNPC	0.03	0.128	0.79
epithelial	704	P29692	Elongation factor 1-delta	EEF1D	0.03	0.128	0.71
epithelial	727	Q1KMD3	Heterogeneous nuclear ribonucleoprotein U-like protein 2	HNRNPUL2	0.03	0.128	0.71
epithelial	687	O00148	ATP-dependent RNA helicase DDX39A	DDX39A	0.0295	0.128	0.68
epithelial	710	P60228	Eukaryotic translation initiation factor 3 subunit E	EIF3E	0.03	0.128	0.53
epithelial	722	Q13347	Eukaryotic translation initiation factor 3 subunit I	EIF3I	0.03	0.128	0.52
epithelial	753	Q9Y6N5	Sulfide:quinone oxidoreductase, mitochondrial	SQOR	0.03	0.128	0.46
epithelial	721	Q13310	Polyadenylate-binding protein 4	PABPC4	0.0295	0.128	0.46
epithelial	720	Q13057	Bifunctional coenzyme A synthase	COASY	0.03	0.128	0.11
epithelial	713	P62834	Ras-related protein Rap-1A	RAP1A	0.0295	0.128	-0.56
epithelial	717	P98160	Basement membrane-specific heparan sulfate proteoglycan core protein	HSPG2	0.03	0.128	-0.92
epithelial	741	Q9NQX4	Unconventional myosin-Vc	MYO5C	0.03	0.128	-1.28
epithelial	754	P55854	Small ubiquitin-related modifier 3	SUMO3	0.0321	0.137	2.29
epithelial	755	Q12904	Aminoacyl tRNA synthase complex-interacting multifunctional protein 1	AIMP1	0.0321	0.137	1.61
epithelial	757	Q92621	Nuclear pore complex protein Nup205	NUP205	0.0321	0.137	0.69
epithelial	756	Q52LJ0	Protein FAM98B	FAM98B	0.0321	0.137	0.31
epithelial	821	Q9Y333	U6 snRNA-associated Sm-like protein LSm2	LSM2	0.0358	0.141	5.51
epithelial	806	Q9BRX8	Peroxiredoxin-like 2A	PRXL2A	0.0358	0.141	5.01
epithelial	784	Q04760	Lactoylglutathione lyase	GLO1	0.0358	0.141	4.64
epithelial	792	Q3ZCQ8	Mitochondrial import inner membrane translocase subunit TIM50	TIMM50	0.0358	0.141	4.59
epithelial	773	P26885	Peptidyl-prolyl cis-trans isomerase FKBP2	FKBP2	0.0358	0.141	4.59
epithelial	811	Q9NSK0	Kinesin light chain 4	KLC4	0.0358	0.141	4.33
epithelial	814	Q9NUQ8	ATP-binding cassette sub-family F member 3	ABCF3	0.0358	0.141	4.29
epithelial	799	Q93045	Stathmin-2	STMN2	0.0358	0.141	4.19
epithelial	777	P35573	Glycogen debranching enzyme	AGL	0.0358	0.141	4.13
epithelial	797	Q8IYS1	Peptidase M20 domain-containing protein 2	PM20D2	0.0358	0.141	4.04
epithelial	815	Q9NZJ7	Mitochondrial carrier homolog 1	MTCH1	0.0358	0.141	3.8
epithelial	812	Q9NTZ6	RNA-binding protein 12	RBM12	0.0348	0.141	3.73
epithelial	776	P35244	Replication protein A 14 kDa subunit	RPA3	0.0358	0.141	3.64
epithelial	807	Q9BY32	Inosine triphosphate pyrophosphatase	ITPA	0.0358	0.141	3.58
epithelial	802	Q96TC7	Regulator of microtubule dynamics protein 3	RMDN3	0.0358	0.141	3.57
epithelial	818	Q9UGL9	Cysteine-rich C-terminal protein 1	CRCT1	0.0358	0.141	3.51
epithelial	810	Q9H9P8	L-2-hydroxyglutarate dehydrogenase, mitochondrial	L2HGDH	0.0358	0.141	3.4
epithelial	801	Q96HY7	Probable 2-oxoglutarate dehydrogenase E1 component DHKTD1, mitochondrial	DHTKD1	0.0358	0.141	3.38
epithelial	800	Q96EP5	DAZ-associated protein 1	DAZAP1	0.0358	0.141	3.37
epithelial	771	P20591	Interferon-induced GTP-binding protein Mx1	MX1	0.0358	0.141	3.34
epithelial	804	Q99848	Probable rRNA-processing protein EBP2	EBNA1BP2	0.0358	0.141	3.24
epithelial	816	Q9P2D3	HEAT repeat-containing protein 5B	HEATR5B	0.0358	0.141	3.19
epithelial	788	Q13595	Transformer-2 protein homolog alpha	TRA2A	0.0358	0.141	2.92
epithelial	798	Q8N2G8	GH3 domain-containing protein	GHDC	0.0358	0.141	2.9
epithelial	761	O15484	Calpain-5	CAPN5	0.0358	0.141	2.88
epithelial	813	Q9NUQ6	SPATS2-like protein	SPATS2L	0.0348	0.141	2.82
epithelial	817	Q9P2I0	Cleavage and polyadenylation specificity factor subunit 2	CPSF2	0.0358	0.141	2.81
epithelial	805	Q9BQS8	FYVE and coiled-coil domain-containing protein 1	FYCO1	0.0358	0.141	2.78
epithelial	759	O14639	Actin-binding LIM protein 1	ABLIM1	0.0358	0.141	2.78
epithelial	787	Q12768	WASH complex subunit 5	WASHC5	0.0358	0.141	2.74
epithelial	819	Q9UKK9	ADP-sugar pyrophosphatase	NUDT5	0.0358	0.141	2.67
epithelial	789	Q14139	Ubiquitin conjugation factor E4 A	UBE4A	0.0358	0.141	2.5
epithelial	793	Q5H9R7	Serine/threonine-protein phosphatase 6 regulatory subunit 3	PPP6R3	0.0358	0.141	2.5
epithelial	790	Q15154	Pericentriolar material 1 protein	PCM1	0.0358	0.141	2.39
epithelial	795	Q6XQN6	Nicotinate phosphoribosyltransferase	NAPRT	0.0358	0.141	2.39
epithelial	808	Q9H307	Pinin	PNN	0.0358	0.141	2.37
epithelial	794	Q5W111	SPRY domain-containing protein 7	SPRYD7	0.0358	0.141	2.31
epithelial	782	P82673	28S ribosomal protein S35, mitochondrial	MRPS35	0.0358	0.141	2.3
epithelial	809	Q9H4A5	Golgi phosphoprotein 3-like	GOLPH3L	0.0358	0.141	2.18
epithelial	772	P25789	Proteasome subunit alpha type-4	PSMA4	0.0358	0.141	2.17
epithelial	774	P28065	Proteasome subunit beta type-9	PSMB9	0.0358	0.141	2.15
epithelial	786	Q08426	Peroxisomal bifunctional enzyme	EHHADH	0.0358	0.141	2.01
epithelial	791	Q2TB90	Hexokinase HKDC1	HKDC1	0.0358	0.141	1.86
epithelial	778	P46063	ATP-dependent DNA helicase Q1	RECQL	0.0358	0.141	1.35
epithelial	783	Q00577	Transcriptional activator protein Pur-alpha	PURA	0.0358	0.141	1.15
epithelial	803	Q99460	26S proteasome non-ATPase regulatory subunit 1	PSMD1	0.0358	0.141	1.1
epithelial	758	O00567	Nucleolar protein 56	NOP56	0.0358	0.141	0.91
epithelial	765	P06744	Glucose-6-phosphate isomerase	GPI	0.0358	0.141	0.81
epithelial	769	P17980	26S proteasome regulatory subunit 6A	PSMC3	0.0358	0.141	0.81
epithelial	780	P49588	Alanine--tRNA ligase, cytoplasmic	AARS1	0.0358	0.141	0.8
epithelial	820	Q9UL25	Ras-related protein Rab-21	RAB21	0.0358	0.141	0.74
epithelial	763	P01891	HLA class I histocompatibility antigen, A-68 alpha chain	HLA-A	0.0348	0.141	0.73
epithelial	775	P30479	HLA class I histocompatibility antigen, B-41 alpha chain	HLA-B	0.0358	0.141	0.73
epithelial	767	P12270	Nucleoprotein TPR	TPR	0.0358	0.141	0.66
epithelial	770	P20073	Annexin A7	ANXA7	0.0358	0.141	0.61
epithelial	762	O75436	Vacuolar protein sorting-associated protein 26A	VPS26A	0.0358	0.141	0.58
epithelial	781	P51991	Heterogeneous nuclear ribonucleoprotein A3	HNRNPA3	0.0348	0.141	0.52
epithelial	766	P09972	Fructose-bisphosphate aldolase C	ALDOC	0.0358	0.141	0.48
epithelial	785	Q07955	Serine/arginine-rich splicing factor 1	SRSF1	0.0358	0.141	0.41
epithelial	760	O15371	Eukaryotic translation initiation factor 3 subunit D	EIF3D	0.0358	0.141	0.15
epithelial	779	P46977	Dolichyl-diphosphooligosaccharide--protein glycosyltransferase subunit STT3A	STT3A	0.0358	0.141	-0.51
epithelial	764	P05997	Collagen alpha-2(V) chain	COL5A2	0.0358	0.141	-1.12
epithelial	768	P17568	NADH dehydrogenase [ubiquinone] 1 beta subcomplex subunit 7	NDUFB7	0.0358	0.141	-2.15
epithelial	796	Q86SF2	N-acetylgalactosaminyltransferase 7	GALNT7	0.0358	0.141	-2.53
epithelial	822	Q9Y639	Neuroplastin	NPTN	0.0377	0.148	2.75
epithelial	857	P63313	Thymosin beta-10	TMSB10	0.0426	0.152	6.6
epithelial	901	Q9Y3C6	Peptidyl-prolyl cis-trans isomerase-like 1	PPIL1	0.0426	0.152	4.68
epithelial	850	P52758	2-iminobutanoate/2-iminopropanoate deaminase	RIDA	0.0426	0.152	4.51
epithelial	865	Q15428	Splicing factor 3A subunit 2	SF3A2	0.0409	0.152	4.37
epithelial	848	P50579	Methionine aminopeptidase 2	METAP2	0.0426	0.152	4.22
epithelial	898	Q9UPT5	Exocyst complex component 7	EXOC7	0.0426	0.152	4.16
epithelial	871	Q5T8D3	Acyl-CoA-binding domain-containing protein 5	ACBD5	0.0426	0.152	4.12
epithelial	896	Q9UII2	ATPase inhibitor, mitochondrial	ATP5IF1	0.0426	0.152	3.96
epithelial	867	Q15642	Cdc42-interacting protein 4	TRIP10	0.0426	0.152	3.77
epithelial	830	O75347	Tubulin-specific chaperone A	TBCA	0.0426	0.152	3.76
epithelial	891	Q9HBH5	Retinol dehydrogenase 14	RDH14	0.0426	0.152	3.57
epithelial	902	Q9Y520	Protein PRRC2C	PRRC2C	0.0426	0.152	3.56
epithelial	860	Q13573	SNW domain-containing protein 1	SNW1	0.0426	0.152	3.53
epithelial	870	Q5T440	Putative transferase CAF17, mitochondrial	IBA57	0.0426	0.152	3.49
epithelial	885	Q96DA6	Mitochondrial import inner membrane translocase subunit TIM14	DNAJC19	0.0426	0.152	3.42
epithelial	874	Q68E01	Integrator complex subunit 3	INTS3	0.0426	0.152	3.2
epithelial	884	Q92917	G-patch domain and KOW motifs-containing protein	GPKOW	0.0426	0.152	3.19
epithelial	882	Q8WWM7	Ataxin-2-like protein	ATXN2L	0.0426	0.152	3.17
epithelial	893	Q9P016	Thymocyte nuclear protein 1	THYN1	0.0426	0.152	3.11
epithelial	856	P62330	ADP-ribosylation factor 6	ARF6	0.0426	0.152	3.1
epithelial	872	Q5VZK9	F-actin-uncapping protein LRRC16A	CARMIL1	0.0426	0.152	2.95
epithelial	892	Q9NRX5	Serine incorporator 1	SERINC1	0.0426	0.152	2.91
epithelial	903	Q9Y6E0	Serine/threonine-protein kinase 24	STK24	0.0426	0.152	2.88
epithelial	858	Q12789	General transcription factor 3C polypeptide 1	GTF3C1	0.0426	0.152	2.87
epithelial	890	Q9H3Z4	DnaJ homolog subfamily C member 5	DNAJC5	0.0426	0.152	2.77
epithelial	879	Q8N3Y7	Epidermal retinol dehydrogenase 2	SDR16C5	0.0426	0.152	2.62
epithelial	886	Q96PU5	E3 ubiquitin-protein ligase NEDD4-like	NEDD4L	0.0426	0.152	2.57
epithelial	894	Q9UHD2	Serine/threonine-protein kinase TBK1	TBK1	0.0426	0.152	2.54
epithelial	878	Q8N1B4	Vacuolar protein sorting-associated protein 52 homolog	VPS52	0.0426	0.152	2.5
epithelial	827	O00273	DNA fragmentation factor subunit alpha	DFFA	0.0426	0.152	2.41
epithelial	842	P25205	DNA replication licensing factor MCM3	MCM3	0.0426	0.152	2.34
epithelial	843	P30461	HLA class I histocompatibility antigen, B-13 alpha chain	HLA-B	0.0426	0.152	2.28
epithelial	835	P05362	Intercellular adhesion molecule 1	ICAM1	0.0426	0.152	2.27
epithelial	863	Q15291	Retinoblastoma-binding protein 5	RBBP5	0.0426	0.152	2.14
epithelial	828	O15355	Protein phosphatase 1G	PPM1G	0.0426	0.152	2.13
epithelial	883	Q8WXF1	Paraspeckle component 1	PSPC1	0.0426	0.152	2.13
epithelial	844	P30466	HLA class I histocompatibility antigen, B-18 alpha chain	HLA-B	0.0426	0.152	2.09
epithelial	880	Q8NBU5	ATPase family AAA domain-containing protein 1	ATAD1	0.0426	0.152	2.05
epithelial	851	P53701	Cytochrome c-type heme lyase	HCCS	0.0426	0.152	1.87
epithelial	869	Q53F19	Nuclear cap-binding protein subunit 3	NCBP3	0.0426	0.152	1.83
epithelial	855	P61289	Proteasome activator complex subunit 3	PSME3	0.0426	0.152	1.76
epithelial	900	Q9Y2A7	Nck-associated protein 1	NCKAP1	0.0426	0.152	1.76
epithelial	824	A5YKK6	CCR4-NOT transcription complex subunit 1	CNOT1	0.0426	0.152	1.75
epithelial	887	Q99459	Cell division cycle 5-like protein	CDC5L	0.0426	0.152	1.72
epithelial	881	Q8NFC6	Biorientation of chromosomes in cell division protein 1-like 1	BOD1L1	0.0426	0.152	1.68
epithelial	862	Q14573	Inositol 1,4,5-trisphosphate receptor type 3	ITPR3	0.0426	0.152	1.14
epithelial	897	Q9UMX0	Ubiquilin-1	UBQLN1	0.0426	0.152	1.05
epithelial	832	O96008	Mitochondrial import receptor subunit TOM40 homolog	TOMM40	0.0426	0.152	1.03
epithelial	841	P23193	Transcription elongation factor A protein 1	TCEA1	0.0426	0.152	0.99
epithelial	823	A0AV96	RNA-binding protein 47	RBM47	0.0426	0.152	0.97
epithelial	833	P01889	HLA class I histocompatibility antigen, B alpha chain	HLA-B	0.0426	0.152	0.92
epithelial	866	Q15459	Splicing factor 3A subunit 1	SF3A1	0.0426	0.152	0.89
epithelial	825	O00151	PDZ and LIM domain protein 1	PDLIM1	0.0426	0.152	0.88
epithelial	839	P12956	X-ray repair cross-complementing protein 6	XRCC6	0.0426	0.152	0.81
epithelial	877	Q8IVT2	Mitotic interactor and substrate of PLK1	MISP	0.0426	0.152	0.79
epithelial	853	P60900	Proteasome subunit alpha type-6	PSMA6	0.0426	0.152	0.78
epithelial	875	Q71UM5	40S ribosomal protein S27-like	RPS27L	0.0426	0.152	0.78
epithelial	861	Q14011	Cold-inducible RNA-binding protein	CIRBP	0.0426	0.152	0.73
epithelial	899	Q9Y230	RuvB-like 2	RUVBL2	0.0426	0.152	0.7
epithelial	826	O00264	Membrane-associated progesterone receptor component 1	PGRMC1	0.0408	0.152	0.66
epithelial	895	Q9UHD8	Septin-9	SEPTIN9	0.0426	0.152	0.62
epithelial	852	P53992	Protein transport protein Sec24C	SEC24C	0.0426	0.152	0.54
epithelial	846	P31946	14-3-3 protein beta/alpha	YWHAB	0.0426	0.152	0.47
epithelial	837	P11940	Polyadenylate-binding protein 1	PABPC1	0.0426	0.152	0.47
epithelial	847	P43686	26S proteasome regulatory subunit 6B	PSMC4	0.0426	0.152	0.45
epithelial	836	P07900	Heat shock protein HSP 90-alpha	HSP90AA1	0.0426	0.152	0.43
epithelial	845	P31150	Rab GDP dissociation inhibitor alpha	GDI1	0.0426	0.152	0.4
epithelial	864	Q15366	Poly(rC)-binding protein 2	PCBP2	0.0426	0.152	0.37
epithelial	889	Q99733	Nucleosome assembly protein 1-like 4	NAP1L4	0.0426	0.152	0.37
epithelial	859	Q13162	Peroxiredoxin-4	PRDX4	0.0426	0.152	0.36
epithelial	854	P61158	Actin-related protein 3	ACTR3	0.0426	0.152	0.34
epithelial	868	Q3ZCM7	Tubulin beta-8 chain	TUBB8	0.0426	0.152	0.33
epithelial	888	Q99536	Synaptic vesicle membrane protein VAT-1 homolog	VAT1	0.0426	0.152	0.29
epithelial	838	P12109	Collagen alpha-1(VI) chain	COL6A1	0.0426	0.152	-1.04
epithelial	829	O75306	NADH dehydrogenase [ubiquinone] iron-sulfur protein 2, mitochondrial	NDUFS2	0.0426	0.152	-1.55
epithelial	904	Q9Y6M9	NADH dehydrogenase [ubiquinone] 1 beta subcomplex subunit 9	NDUFB9	0.0409	0.152	-2.67
epithelial	831	O95182	NADH dehydrogenase [ubiquinone] 1 alpha subcomplex subunit 7	NDUFA7	0.0426	0.152	-2.67
epithelial	834	P03905	NADH-ubiquinone oxidoreductase chain 4	MT-ND4	0.0426	0.152	-3.44
epithelial	876	Q86Y39	NADH dehydrogenase [ubiquinone] 1 alpha subcomplex subunit 11	NDUFA11	0.0426	0.152	-3.66
epithelial	849	P51911	Calponin-1	CNN1	0.0426	0.152	-3.72
epithelial	840	P19404	NADH dehydrogenase [ubiquinone] flavoprotein 2, mitochondrial	NDUFV2	0.0426	0.152	-3.82
epithelial	873	Q63ZY3	KN motif and ankyrin repeat domain-containing protein 2	KANK2	0.0426	0.152	-4.51
epithelial	906	P20039	HLA class II histocompatibility antigen, DRB1-11 beta chain	HLA-DRB1	0.0443	0.157	4.4
epithelial	909	Q9H3P2	Negative elongation factor A	NELFA	0.0443	0.157	3.07
epithelial	907	P28074	Proteasome subunit beta type-5	PSMB5	0.0443	0.157	2.34
epithelial	908	P62979	Ubiquitin-40S ribosomal protein S27a	RPS27A	0.0443	0.157	0.36
epithelial	905	P07585	Decorin	DCN	0.0443	0.157	-1.71
epithelial	960	Q9C002	Normal mucosa of esophagus-specific gene 1 protein	NMES1	0.0503	0.167	7.7
epithelial	930	P33240	Cleavage stimulation factor subunit 2	CSTF2	0.0503	0.167	4.69
epithelial	937	Q07666	KH domain-containing, RNA-binding, signal transduction-associated protein 1	KHDRBS1	0.0503	0.167	3.98
epithelial	924	P25774	Cathepsin S	CTSS	0.0503	0.167	3.88
epithelial	964	Q9H8S9	MOB kinase activator 1A	MOB1A	0.0478	0.167	3.78
epithelial	939	Q13123	Protein Red	IK	0.0503	0.167	3.75
epithelial	923	P25686	DnaJ homolog subfamily B member 2	DNAJB2	0.0503	0.167	3.6
epithelial	917	P06727	Apolipoprotein A-IV	APOA4	0.0503	0.167	3.58
epithelial	971	Q9Y2T3	Guanine deaminase	GDA	0.0503	0.167	3.56
epithelial	916	P02649	Apolipoprotein E	APOE	0.0503	0.167	3.41
epithelial	961	Q9H0X4	Protein FAM234A	FAM234A	0.0503	0.167	3.34
epithelial	967	Q9NXR7	BRISC and BRCA1-A complex member 2	BABAM2	0.0503	0.167	3.31
epithelial	963	Q9H3K6	BolA-like protein 2	BOLA2	0.0503	0.167	3.23
epithelial	914	O75832	26S proteasome non-ATPase regulatory subunit 10	PSMD10	0.0503	0.167	3.06
epithelial	962	Q9H1C4	Protein unc-93 homolog B1	UNC93B1	0.0503	0.167	3.03
epithelial	927	P27694	Replication protein A 70 kDa DNA-binding subunit	RPA1	0.0503	0.167	3.01
epithelial	957	Q96EE3	Nucleoporin SEH1	SEH1L	0.0503	0.167	2.98
epithelial	970	Q9Y263	Phospholipase A-2-activating protein	PLAA	0.0503	0.167	2.96
epithelial	950	Q8IWB7	WD repeat and FYVE domain-containing protein 1	WDFY1	0.0503	0.167	2.92
epithelial	973	Q9Y3B9	RRP15-like protein	RRP15	0.0503	0.167	2.89
epithelial	943	Q14574	Desmocollin-3	DSC3	0.0503	0.167	2.75
epithelial	934	P51531	Probable global transcription activator SNF2L2	SMARCA2	0.0503	0.167	2.54
epithelial	958	Q96G03	Phosphoglucomutase-2	PGM2	0.0503	0.167	2.41
epithelial	933	P49736	DNA replication licensing factor MCM2	MCM2	0.0503	0.167	2.31
epithelial	951	Q8TBX8	Phosphatidylinositol 5-phosphate 4-kinase type-2 gamma	PIP4K2C	0.0503	0.167	2.3
epithelial	922	P18463	HLA class I histocompatibility antigen, B-37 alpha chain	HLA-B	0.0503	0.167	2.23
epithelial	913	O43852	Calumenin	CALU	0.0503	0.167	2.2
epithelial	918	P06756	Integrin alpha-V	ITGAV	0.0503	0.167	2.14
epithelial	949	Q5T9A4	ATPase family AAA domain-containing protein 3B	ATAD3B	0.0503	0.167	2.08
epithelial	965	Q9NQ29	Putative RNA-binding protein Luc7-like 1	LUC7L	0.0503	0.167	1.97
epithelial	954	Q969N2	GPI transamidase component PIG-T	PIGT	0.0503	0.167	1.9
epithelial	956	Q96C86	m7GpppX diphosphatase	DCPS	0.0503	0.167	1.83
epithelial	948	Q2TAY7	WD40 repeat-containing protein SMU1	SMU1	0.0503	0.167	1.8
epithelial	959	Q99598	Translin-associated protein X	TSNAX	0.0503	0.167	1.64
epithelial	936	P84095	Rho-related GTP-binding protein RhoG	RHOG	0.0503	0.167	1.25
epithelial	911	O14908	PDZ domain-containing protein GIPC1	GIPC1	0.0503	0.167	1.12
epithelial	932	P49591	Serine--tRNA ligase, cytoplasmic	SARS1	0.0478	0.167	1.04
epithelial	921	P11310	Medium-chain specific acyl-CoA dehydrogenase, mitochondrial	ACADM	0.0503	0.167	1.01
epithelial	966	Q9NR45	Sialic acid synthase	NANS	0.0503	0.167	0.95
epithelial	946	Q15631	Translin	TSN	0.0503	0.167	0.9
epithelial	925	P25786	Proteasome subunit alpha type-1	PSMA1	0.0503	0.167	0.88
epithelial	945	Q15436	Protein transport protein Sec23A	SEC23A	0.0503	0.167	0.82
epithelial	953	Q95604	HLA class I histocompatibility antigen, Cw-17 alpha chain	HLA-C	0.0503	0.167	0.72
epithelial	910	O14818	Proteasome subunit alpha type-7	PSMA7	0.0503	0.167	0.68
epithelial	928	P30481	HLA class I histocompatibility antigen, B-44 alpha chain	HLA-B	0.0478	0.167	0.68
epithelial	912	O15144	Actin-related protein 2/3 complex subunit 2	ARPC2	0.0503	0.167	0.62
epithelial	938	Q08170	Serine/arginine-rich splicing factor 4	SRSF4	0.0503	0.167	0.58
epithelial	931	P45880	Voltage-dependent anion-selective channel protein 2	VDAC2	0.0503	0.167	0.57
epithelial	969	Q9P0L0	Vesicle-associated membrane protein-associated protein A	VAPA	0.0503	0.167	0.54
epithelial	942	Q14203	Dynactin subunit 1	DCTN1	0.0503	0.167	0.54
epithelial	940	Q13247	Serine/arginine-rich splicing factor 6	SRSF6	0.0503	0.167	0.53
epithelial	972	Q9Y3A5	Ribosome maturation protein SBDS	SBDS	0.0503	0.167	0.5
epithelial	944	Q14974	Importin subunit beta-1	KPNB1	0.0503	0.167	0.48
epithelial	920	P09525	Annexin A4	ANXA4	0.0478	0.167	0.45
epithelial	929	P31942	Heterogeneous nuclear ribonucleoprotein H3	HNRNPH3	0.0503	0.167	0.41
epithelial	952	Q92614	Unconventional myosin-XVIIIa	MYO18A	0.0503	0.167	0.38
epithelial	935	P60842	Eukaryotic initiation factor 4A-I	EIF4A1	0.0503	0.167	0.37
epithelial	915	P00491	Purine nucleoside phosphorylase	PNP	0.0503	0.167	-0.42
epithelial	968	Q9P0J0	NADH dehydrogenase [ubiquinone] 1 alpha subcomplex subunit 13	NDUFA13	0.0503	0.167	-1.06
epithelial	955	Q96BQ1	Protein FAM3D	FAM3D	0.0503	0.167	-1.71
epithelial	947	Q15746	Myosin light chain kinase, smooth muscle	MYLK	0.0503	0.167	-1.73
epithelial	941	Q14195	Dihydropyrimidinase-related protein 3	DPYSL3	0.0503	0.167	-2.26
epithelial	926	P27482	Calmodulin-like protein 3	CALML3	0.0503	0.167	-3.89
epithelial	919	P07098	Gastric triacylglycerol lipase	LIPF	0.0503	0.167	-7.06
epithelial	976	Q12959	Disks large homolog 1	DLG1	0.0517	0.171	3.84
epithelial	974	P10809	60 kDa heat shock protein, mitochondrial	HSPD1	0.0517	0.171	0.48
epithelial	975	P19013	Keratin, type II cytoskeletal 4	KRT4	0.0517	0.171	-0.9
epithelial	1043	Q9NX24	H/ACA ribonucleoprotein complex subunit 2	NHP2	0.0591	0.182	6.41
epithelial	985	O76095	Protein JTB	JTB	0.0591	0.182	5.86
epithelial	979	O15551	Claudin-3	CLDN3	0.0591	0.182	5.24
epithelial	1022	Q14964	Ras-related protein Rab-39A	RAB39A	0.0591	0.182	4.6
epithelial	1037	Q9BW30	Tubulin polymerization-promoting protein family member 3	TPPP3	0.0591	0.182	4.45
epithelial	1008	P49721	Proteasome subunit beta type-2	PSMB2	0.0591	0.182	4.05
epithelial	1011	P60891	Ribose-phosphate pyrophosphokinase 1	PRPS1	0.0591	0.182	3.91
epithelial	997	P25787	Proteasome subunit alpha type-2	PSMA2	0.0591	0.182	3.69
epithelial	1020	Q14116	Interleukin-18	IL18	0.0591	0.182	3.6
epithelial	1017	Q13445	Transmembrane emp24 domain-containing protein 1	TMED1	0.0591	0.182	3.52
epithelial	1040	Q9C0E8	Endoplasmic reticulum junction formation protein lunapark	LNPK	0.0591	0.182	3.5
epithelial	990	P09234	U1 small nuclear ribonucleoprotein C	SNRPC	0.0591	0.182	3.43
epithelial	1038	Q9BWD1	Acetyl-CoA acetyltransferase, cytosolic	ACAT2	0.0591	0.182	3.18
epithelial	1039	Q9BY77	Polymerase delta-interacting protein 3	POLDIP3	0.0591	0.182	3.16
epithelial	1028	Q7Z7K6	Centromere protein V	CENPV	0.0591	0.182	3.15
epithelial	1031	Q8NEJ9	Neuroguidin	NGDN	0.0591	0.182	3.11
epithelial	1036	Q99797	Mitochondrial intermediate peptidase	MIPEP	0.0591	0.182	3.04
epithelial	1045	Q9NZU5	LIM and cysteine-rich domains protein 1	LMCD1	0.0591	0.182	3.02
epithelial	977	O14880	Microsomal glutathione S-transferase 3	MGST3	0.0591	0.182	2.94
epithelial	1023	Q15126	Phosphomevalonate kinase	PMVK	0.0591	0.182	2.87
epithelial	1026	Q6P4A8	Phospholipase B-like 1	PLBD1	0.0591	0.182	2.85
epithelial	1027	Q6ZNJ1	Neurobeachin-like protein 2	NBEAL2	0.0591	0.182	2.85
epithelial	1005	P41250	Glycine--tRNA ligase	GARS1	0.0591	0.182	2.8
epithelial	1013	P61201	COP9 signalosome complex subunit 2	COPS2	0.0591	0.182	2.69
epithelial	1042	Q9NW64	Pre-mRNA-splicing factor RBM22	RBM22	0.0591	0.182	2.68
epithelial	1041	Q9H2G2	STE20-like serine/threonine-protein kinase	SLK	0.0591	0.182	2.68
epithelial	982	O60841	Eukaryotic translation initiation factor 5B	EIF5B	0.0558	0.182	2.63
epithelial	1002	P33241	Lymphocyte-specific protein 1	LSP1	0.0591	0.182	2.51
epithelial	1021	Q14790	Caspase-8	CASP8	0.0591	0.182	2.46
epithelial	984	O75475	PC4 and SFRS1-interacting protein	PSIP1	0.0591	0.182	2.46
epithelial	988	P04181	Ornithine aminotransferase, mitochondrial	OAT	0.0558	0.182	2.34
epithelial	1035	Q96RS6	NudC domain-containing protein 1	NUDCD1	0.0591	0.182	2.33
epithelial	981	O60216	Double-strand-break repair protein rad21 homolog	RAD21	0.0591	0.182	2.29
epithelial	978	O14925	Mitochondrial import inner membrane translocase subunit Tim23	TIMM23	0.0591	0.182	2.28
epithelial	1024	Q16822	Phosphoenolpyruvate carboxykinase [GTP], mitochondrial	PCK2	0.0591	0.182	2.27
epithelial	998	P30475	HLA class I histocompatibility antigen, B-39 alpha chain	HLA-B	0.0591	0.182	2.14
epithelial	1046	Q9UKJ3	G patch domain-containing protein 8	GPATCH8	0.0591	0.182	2.1
epithelial	1034	Q96DI7	U5 small nuclear ribonucleoprotein 40 kDa protein	SNRNP40	0.0591	0.182	2.09
epithelial	983	O75348	V-type proton ATPase subunit G 1	ATP6V1G1	0.0591	0.182	2.08
epithelial	1044	Q9NZ45	CDGSH iron-sulfur domain-containing protein 1	CISD1	0.0591	0.182	1.86
epithelial	1000	P31483	Nucleolysin TIA-1 isoform p40	TIA1	0.0591	0.182	1.49
epithelial	992	P19388	DNA-directed RNA polymerases I, II, and III subunit RPABC1	POLR2E	0.0591	0.182	1.09
epithelial	1029	Q86UP2	Kinectin	KTN1	0.0591	0.182	0.96
epithelial	1014	P63151	Serine/threonine-protein phosphatase 2A 55 kDa regulatory subunit B alpha isoform	PPP2R2A	0.0591	0.182	0.93
epithelial	999	P31146	Coronin-1A	CORO1A	0.0591	0.182	0.87
epithelial	1010	P54886	Delta-1-pyrroline-5-carboxylate synthase	ALDH18A1	0.0591	0.182	0.82
epithelial	980	O43865	S-adenosylhomocysteine hydrolase-like protein 1	AHCYL1	0.0591	0.182	0.69
epithelial	1004	P38159	RNA-binding motif protein, X chromosome	RBMX	0.0591	0.182	0.66
epithelial	987	P01892	HLA class I histocompatibility antigen, A-2 alpha chain	HLA-A	0.0591	0.182	0.66
epithelial	986	O95747	Serine/threonine-protein kinase OSR1	OXSR1	0.0591	0.182	0.66
epithelial	1018	Q13561	Dynactin subunit 2	DCTN2	0.0591	0.182	0.62
epithelial	1006	P42126	Enoyl-CoA delta isomerase 1, mitochondrial	ECI1	0.0591	0.182	0.6
epithelial	1030	Q8NBQ5	Estradiol 17-beta-dehydrogenase 11	HSD17B11	0.0591	0.182	0.59
epithelial	1016	Q13243	Serine/arginine-rich splicing factor 5	SRSF5	0.0591	0.182	0.58
epithelial	1047	Q9Y383	Putative RNA-binding protein Luc7-like 2	LUC7L2	0.0591	0.182	0.57
epithelial	1007	P47897	Glutamine--tRNA ligase	QARS1	0.0591	0.182	0.48
epithelial	1012	P61160	Actin-related protein 2	ACTR2	0.0591	0.182	0.44
epithelial	1001	P31689	DnaJ homolog subfamily A member 1	DNAJA1	0.0591	0.182	0.44
epithelial	1033	Q8WWY3	U4/U6 small nuclear ribonucleoprotein Prp31	PRPF31	0.0591	0.182	0.1
epithelial	995	P22307	Non-specific lipid-transfer protein	SCP2	0.0591	0.182	-0.13
epithelial	991	P19012	Keratin, type I cytoskeletal 15	KRT15	0.0591	0.182	-0.48
epithelial	996	P22528	Cornifin-B	SPRR1B	0.0591	0.182	-0.64
epithelial	1015	Q07065	Cytoskeleton-associated protein 4	CKAP4	0.0591	0.182	-0.77
epithelial	1003	P35749	Myosin-11	MYH11	0.0591	0.182	-0.78
epithelial	994	P21333	Filamin-A	FLNA	0.0591	0.182	-0.78
epithelial	1009	P49821	NADH dehydrogenase [ubiquinone] flavoprotein 1, mitochondrial	NDUFV1	0.0558	0.182	-0.83
epithelial	1025	Q5JRA6	Transport and Golgi organization protein 1 homolog	MIA3	0.0591	0.182	-0.98
epithelial	993	P20231	Tryptase beta-2	TPSB2	0.0591	0.182	-1.15
epithelial	1032	Q8TB61	Adenosine 3'-phospho 5'-phosphosulfate transporter 1	SLC35B2	0.0591	0.182	-1.67
epithelial	989	P05166	Propionyl-CoA carboxylase beta chain, mitochondrial	PCCB	0.0591	0.182	-1.91
epithelial	1019	Q13642	Four and a half LIM domains protein 1	FHL1	0.0591	0.182	-1.91
epithelial	1048	Q9Y6U3	Adseverin	SCIN	0.0558	0.182	-4.19
epithelial	1121	Q9HAB8	Phosphopantothenate--cysteine ligase	PPCS	0.0692	0.197	5.71
epithelial	1084	P52594	Arf-GAP domain and FG repeat-containing protein 1	AGFG1	0.0692	0.197	4.23
epithelial	1119	Q9GZY8	Mitochondrial fission factor	MFF	0.0692	0.197	4.19
epithelial	1123	Q9HD42	Charged multivesicular body protein 1a	CHMP1A	0.0692	0.197	4.14
epithelial	1109	Q8N5M9	Protein jagunal homolog 1	JAGN1	0.0692	0.197	4.1
epithelial	1095	Q14137	Ribosome biogenesis protein BOP1	BOP1	0.0692	0.197	4.1
epithelial	1112	Q8TE77	Protein phosphatase Slingshot homolog 3	SSH3	0.0692	0.197	4.07
epithelial	1096	Q14141	Septin-6	SEPTIN6	0.0692	0.197	4.01
epithelial	1088	P61225	Ras-related protein Rap-2b	RAP2B	0.0692	0.197	3.9
epithelial	1059	O95479	GDH/6PGL endoplasmic bifunctional protein	H6PD	0.0692	0.197	3.72
epithelial	1067	P14174	Macrophage migration inhibitory factor	MIF	0.0692	0.197	3.61
epithelial	1106	Q5XKP0	MICOS complex subunit MIC13	MICOS13	0.0692	0.197	3.41
epithelial	1061	P00414	Cytochrome c oxidase subunit 3	MT-CO3	0.0692	0.197	3.4
epithelial	1110	Q8NB90	ATPase family protein 2 homolog	SPATA5	0.0692	0.197	3.35
epithelial	1076	P28838	Cytosol aminopeptidase	LAP3	0.0692	0.197	3.28
epithelial	1104	Q5T0N5	Formin-binding protein 1-like	FNBP1L	0.0692	0.197	3.22
epithelial	1116	Q9BSR8	Protein YIPF4	YIPF4	0.0692	0.197	3.22
epithelial	1086	P55210	Caspase-7	CASP7	0.0692	0.197	3.2
epithelial	1113	Q96NB2	Sideroflexin-2	SFXN2	0.0692	0.197	3.18
epithelial	1055	O75764	Transcription elongation factor A protein 3	TCEA3	0.0692	0.197	3.17
epithelial	1100	Q15257	Serine/threonine-protein phosphatase 2A activator	PTPA	0.0692	0.197	3.14
epithelial	1050	O15042	U2 snRNP-associated SURP motif-containing protein	U2SURP	0.0692	0.197	3.09
epithelial	1131	Q9NZL4	Hsp70-binding protein 1	HSPBP1	0.0692	0.197	3.07
epithelial	1120	Q9H773	dCTP pyrophosphatase 1	DCTPP1	0.0692	0.197	3.04
epithelial	1099	Q15165	Serum paraoxonase/arylesterase 2	PON2	0.0692	0.197	2.99
epithelial	1132	Q9NZL9	Methionine adenosyltransferase 2 subunit beta	MAT2B	0.0692	0.197	2.97
epithelial	1060	O95674	Phosphatidate cytidylyltransferase 2	CDS2	0.0692	0.197	2.91
epithelial	1083	P52294	Importin subunit alpha-5	KPNA1	0.0692	0.197	2.82
epithelial	1114	Q99538	Legumain	LGMN	0.0692	0.197	2.71
epithelial	1125	Q9NUM4	Transmembrane protein 106B	TMEM106B	0.0692	0.197	2.67
epithelial	1093	Q12788	Transducin beta-like protein 3	TBL3	0.0692	0.197	2.57
epithelial	1066	P10586	Receptor-type tyrosine-protein phosphatase F	PTPRF	0.0692	0.197	2.47
epithelial	1127	Q9NVP1	ATP-dependent RNA helicase DDX18	DDX18	0.0692	0.197	2.35
epithelial	1054	O60888	Protein CutA	CUTA	0.0692	0.197	2.34
epithelial	1117	Q9BVP2	Guanine nucleotide-binding protein-like 3	GNL3	0.0692	0.197	2.24
epithelial	1105	Q5VYY1	Ankyrin repeat domain-containing protein 22	ANKRD22	0.0692	0.197	2.23
epithelial	1072	P21964	Catechol O-methyltransferase	COMT	0.0647	0.197	2.22
epithelial	1089	P82979	SAP domain-containing ribonucleoprotein	SARNP	0.0692	0.197	2.19
epithelial	1107	Q86WB0	Nuclear-interacting partner of ALK	ZC3HC1	0.0692	0.197	2.16
epithelial	1049	O00541	Pescadillo homolog	PES1	0.0692	0.197	2.12
epithelial	1133	Q9P035	Very-long-chain (3R)-3-hydroxyacyl-CoA dehydratase 3	HACD3	0.0692	0.197	2.06
epithelial	1079	P34896	Serine hydroxymethyltransferase, cytosolic	SHMT1	0.0692	0.197	2.06
epithelial	1081	P49585	Choline-phosphate cytidylyltransferase A	PCYT1A	0.0692	0.197	1.99
epithelial	1085	P52948	Nuclear pore complex protein Nup98-Nup96	NUP98	0.0692	0.197	1.9
epithelial	1102	Q15828	Cystatin-M	CST6	0.0692	0.197	1.86
epithelial	1128	Q9NWH9	SAFB-like transcription modulator	SLTM	0.0692	0.197	1.86
epithelial	1051	O43242	26S proteasome non-ATPase regulatory subunit 3	PSMD3	0.0692	0.197	1.75
epithelial	1078	P31025	Lipocalin-1	LCN1	0.0692	0.197	1.7
epithelial	1091	Q03518	Antigen peptide transporter 1	TAP1	0.0692	0.197	1.62
epithelial	1115	Q9BQL6	Fermitin family homolog 1	FERMT1	0.0692	0.197	1.45
epithelial	1073	P24666	Low molecular weight phosphotyrosine protein phosphatase	ACP1	0.0692	0.197	1.31
epithelial	1111	Q8TCJ2	Dolichyl-diphosphooligosaccharide--protein glycosyltransferase subunit STT3B	STT3B	0.0692	0.197	1.14
epithelial	1094	Q13428	Treacle protein	TCOF1	0.0692	0.197	1.12
epithelial	1097	Q14166	Tubulin--tyrosine ligase-like protein 12	TTLL12	0.0692	0.197	0.98
epithelial	1053	O60610	Protein diaphanous homolog 1	DIAPH1	0.0692	0.197	0.88
epithelial	1108	Q8IZ83	Aldehyde dehydrogenase family 16 member A1	ALDH16A1	0.0692	0.197	0.88
epithelial	1080	P38117	Electron transfer flavoprotein subunit beta	ETFB	0.0692	0.197	0.71
epithelial	1063	P01903	HLA class II histocompatibility antigen, DR alpha chain	HLA-DRA	0.0692	0.197	0.68
epithelial	1126	Q9NUU7	ATP-dependent RNA helicase DDX19A	DDX19A	0.0692	0.197	0.66
epithelial	1071	P19367	Hexokinase-1	HK1	0.0692	0.197	0.65
epithelial	1087	P55769	NHP2-like protein 1	SNU13	0.0692	0.197	0.65
epithelial	1077	P30566	Adenylosuccinate lyase	ADSL	0.0692	0.197	0.62
epithelial	1065	P06733	Alpha-enolase	ENO1	0.0692	0.197	0.57
epithelial	1056	O94826	Mitochondrial import receptor subunit TOM70	TOMM70	0.0692	0.197	0.53
epithelial	1124	Q9NSD9	Phenylalanine--tRNA ligase beta subunit	FARSB	0.0692	0.197	0.45
epithelial	1103	Q15907	Ras-related protein Rab-11B	RAB11B	0.0692	0.197	0.44
epithelial	1130	Q9NZB2	Constitutive coactivator of PPAR-gamma-like protein 1	FAM120A	0.0692	0.197	0.42
epithelial	1068	P14866	Heterogeneous nuclear ribonucleoprotein L	HNRNPL	0.0648	0.197	0.41
epithelial	1074	P25788	Proteasome subunit alpha type-3	PSMA3	0.0648	0.197	0.39
epithelial	1064	P02794	Ferritin heavy chain	FTH1	0.0692	0.197	0.38
epithelial	1101	Q15427	Splicing factor 3B subunit 4	SF3B4	0.0692	0.197	0.36
epithelial	1052	O43707	Alpha-actinin-4	ACTN4	0.0692	0.197	0.31
epithelial	1098	Q15046	Lysine--tRNA ligase	KARS1	0.0692	0.197	0.26
epithelial	1075	P28070	Proteasome subunit beta type-4	PSMB4	0.0692	0.197	0.2
epithelial	1129	Q9NZ08	Endoplasmic reticulum aminopeptidase 1	ERAP1	0.0692	0.197	0.18
epithelial	1090	Q02978	Mitochondrial 2-oxoglutarate/malate carrier protein	SLC25A11	0.0692	0.197	-0.38
epithelial	1070	P17661	Desmin	DES	0.0692	0.197	-0.56
epithelial	1082	P49755	Transmembrane emp24 domain-containing protein 10	TMED10	0.0692	0.197	-0.59
epithelial	1092	Q08380	Galectin-3-binding protein	LGALS3BP	0.0692	0.197	-0.62
epithelial	1062	P01763	Immunoglobulin heavy variable 3-48	IGHV3-48	0.0692	0.197	-0.74
epithelial	1058	O95299	NADH dehydrogenase [ubiquinone] 1 alpha subcomplex subunit 10, mitochondrial	NDUFA10	0.0692	0.197	-0.85
epithelial	1057	O95298	NADH dehydrogenase [ubiquinone] 1 subunit C2	NDUFC2	0.0692	0.197	-1.82
epithelial	1122	Q9HC84	Mucin-5B	MUC5B	0.0692	0.197	-2.42
epithelial	1069	P15088	Mast cell carboxypeptidase A	CPA3	0.0692	0.197	-4.05
epithelial	1118	Q9GZP4	PITH domain-containing protein 1	PITHD1	0.0692	0.197	-6.24
epithelial	1141	Q9BX68	Histidine triad nucleotide-binding protein 2, mitochondrial	HINT2	0.0697	0.197	3.95
epithelial	1140	Q8WZA9	Immunity-related GTPase family Q protein	IRGQ	0.0697	0.197	2
epithelial	1137	P06454	Prothymosin alpha	PTMA	0.0697	0.197	1.49
epithelial	1138	P22102	Trifunctional purine biosynthetic protein adenosine-3	GART	0.0697	0.197	1.15
epithelial	1139	Q13283	Ras GTPase-activating protein-binding protein 1	G3BP1	0.0697	0.197	1.01
epithelial	1136	P00338	L-lactate dehydrogenase A chain	LDHA	0.0697	0.197	0.5
epithelial	1134	O14618	Copper chaperone for superoxide dismutase	CCS	0.0697	0.197	-2.8
epithelial	1135	O75251	NADH dehydrogenase [ubiquinone] iron-sulfur protein 7, mitochondrial	NDUFS7	0.0697	0.197	-3.25
epithelial	1143	Q16401	26S proteasome non-ATPase regulatory subunit 5	PSMD5	0.0749	0.212	2.14
epithelial	1142	P25940	Collagen alpha-3(V) chain	COL5A3	0.0749	0.212	-1.89
epithelial	1195	Q9BRT3	Migration and invasion enhancer 1	MIEN1	0.0804	0.215	5.08
epithelial	1146	O60684	Importin subunit alpha-7	KPNA6	0.0804	0.215	4.41
epithelial	1162	P35269	General transcription factor IIF subunit 1	GTF2F1	0.0804	0.215	4.38
epithelial	1144	O00330	Pyruvate dehydrogenase protein X component, mitochondrial	PDHX	0.0804	0.215	4.1
epithelial	1186	Q7Z2W9	39S ribosomal protein L21, mitochondrial	MRPL21	0.0804	0.215	3.96
epithelial	1147	O75381	Peroxisomal membrane protein PEX14	PEX14	0.0805	0.215	3.75
epithelial	1161	P29466	Caspase-1	CASP1	0.0804	0.215	3.59
epithelial	1169	P49915	GMP synthase [glutamine-hydrolyzing]	GMPS	0.0804	0.215	3.53
epithelial	1168	P49768	Presenilin-1	PSEN1	0.0804	0.215	3.32
epithelial	1156	P13747	HLA class I histocompatibility antigen, alpha chain E	HLA-E	0.0804	0.215	3.31
epithelial	1182	Q16775	Hydroxyacylglutathione hydrolase, mitochondrial	HAGH	0.0804	0.215	3.23
epithelial	1148	O76031	ATP-dependent Clp protease ATP-binding subunit clpX-like, mitochondrial	CLPX	0.0804	0.215	3.15
epithelial	1184	Q6P4A7	Sideroflexin-4	SFXN4	0.0804	0.215	3.03
epithelial	1207	Q9Y673	Dolichyl-phosphate beta-glucosyltransferase	ALG5	0.0804	0.215	2.97
epithelial	1203	Q9Y2P8	RNA 3'-terminal phosphate cyclase-like protein	RCL1	0.0804	0.215	2.87
epithelial	1198	Q9H1E3	Nuclear ubiquitous casein and cyclin-dependent kinase substrate 1	NUCKS1	0.0804	0.215	2.85
epithelial	1157	P15502	Elastin	ELN	0.0804	0.215	2.8
epithelial	1206	Q9Y5P4	Ceramide transfer protein	CERT1	0.0804	0.215	2.63
epithelial	1192	Q96AQ6	Pre-B-cell leukemia transcription factor-interacting protein 1	PBXIP1	0.0804	0.215	2.63
epithelial	1183	Q53SF7	Cordon-bleu protein-like 1	COBLL1	0.0804	0.215	2.51
epithelial	1145	O15511	Actin-related protein 2/3 complex subunit 5	ARPC5	0.0804	0.215	2.42
epithelial	1149	O95394	Phosphoacetylglucosamine mutase	PGM3	0.0804	0.215	2.29
epithelial	1180	Q14669	E3 ubiquitin-protein ligase TRIP12	TRIP12	0.0804	0.215	2.03
epithelial	1197	Q9BZF9	Uveal autoantigen with coiled-coil domains and ankyrin repeats	UACA	0.0804	0.215	1.9
epithelial	1151	P01920	HLA class II histocompatibility antigen, DQ beta 1 chain	HLA-DQB1	0.0804	0.215	1.79
epithelial	1173	P51114	Fragile X mental retardation syndrome-related protein 1	FXR1	0.0804	0.215	1.45
epithelial	1204	Q9Y3D9	28S ribosomal protein S23, mitochondrial	MRPS23	0.0804	0.215	1.41
epithelial	1200	Q9UKV3	Apoptotic chromatin condensation inducer in the nucleus	ACIN1	0.0804	0.215	1.27
epithelial	1189	Q92520	Protein FAM3C	FAM3C	0.0804	0.215	1.21
epithelial	1172	P50750	Cyclin-dependent kinase 9	CDK9	0.0804	0.215	1.03
epithelial	1152	P05109	Protein S100-A8	S100A8	0.0804	0.215	1.01
epithelial	1190	Q92599	Septin-8	SEPTIN8	0.0804	0.215	0.87
epithelial	1199	Q9UBS4	DnaJ homolog subfamily B member 11	DNAJB11	0.0804	0.215	0.81
epithelial	1181	Q15717	ELAV-like protein 1	ELAVL1	0.0804	0.215	0.8
epithelial	1201	Q9UL46	Proteasome activator complex subunit 2	PSME2	0.0804	0.215	0.77
epithelial	1208	Q9Y6C9	Mitochondrial carrier homolog 2	MTCH2	0.0804	0.215	0.77
epithelial	1159	P27105	Erythrocyte band 7 integral membrane protein	STOM	0.0804	0.215	0.75
epithelial	1170	P50213	Isocitrate dehydrogenase [NAD] subunit alpha, mitochondrial	IDH3A	0.0804	0.215	0.73
epithelial	1194	Q96TA1	Protein Niban 2	NIBAN2	0.0804	0.215	0.65
epithelial	1193	Q96HN2	Adenosylhomocysteinase 3	AHCYL2	0.0804	0.215	0.6
epithelial	1191	Q92747	Actin-related protein 2/3 complex subunit 1A	ARPC1A	0.0804	0.215	0.58
epithelial	1167	P49368	T-complex protein 1 subunit gamma	CCT3	0.0804	0.215	0.58
epithelial	1171	P50502	Hsc70-interacting protein	ST13	0.0804	0.215	0.57
epithelial	1187	Q8NE71	ATP-binding cassette sub-family F member 1	ABCF1	0.0804	0.215	0.54
epithelial	1150	P00367	Glutamate dehydrogenase 1, mitochondrial	GLUD1	0.0804	0.215	0.46
epithelial	1165	P46777	60S ribosomal protein L5	RPL5	0.0804	0.215	0.44
epithelial	1154	P07814	Bifunctional glutamate/proline--tRNA ligase	EPRS1	0.0804	0.215	0.4
epithelial	1176	P63104	14-3-3 protein zeta/delta	YWHAZ	0.0804	0.215	0.39
epithelial	1155	P11142	Heat shock cognate 71 kDa protein	HSPA8	0.0804	0.215	0.31
epithelial	1188	Q8WUM4	Programmed cell death 6-interacting protein	PDCD6IP	0.0804	0.215	0.27
epithelial	1202	Q9ULV4	Coronin-1C	CORO1C	0.0804	0.215	0.26
epithelial	1160	P27635	60S ribosomal protein L10	RPL10	0.0804	0.215	0.25
epithelial	1153	P05783	Keratin, type I cytoskeletal 18	KRT18	0.0804	0.215	-0.23
epithelial	1158	P18077	60S ribosomal protein L35a	RPL35A	0.0805	0.215	-0.37
epithelial	1174	P61224	Ras-related protein Rap-1b	RAP1B	0.0804	0.215	-0.45
epithelial	1166	P47985	Cytochrome b-c1 complex subunit Rieske, mitochondrial	UQCRFS1	0.0804	0.215	-0.53
epithelial	1175	P61619	Protein transport protein Sec61 subunit alpha isoform 1	SEC61A1	0.0804	0.215	-0.53
epithelial	1163	P35321	Cornifin-A	SPRR1A	0.0804	0.215	-0.64
epithelial	1164	P39059	Collagen alpha-1(XV) chain	COL15A1	0.0805	0.215	-1.39
epithelial	1177	P98088	Mucin-5AC	MUC5AC	0.0804	0.215	-2.92
epithelial	1205	Q9Y4K1	Beta/gamma crystallin domain-containing protein 1	CRYBG1	0.0804	0.215	-3.02
epithelial	1179	Q02817	Mucin-2	MUC2	0.0804	0.215	-3.09
epithelial	1178	Q02742	Beta-1,3-galactosyl-O-glycosyl-glycoprotein beta-1,6-N-acetylglucosaminyltransferase	GCNT1	0.0804	0.215	-3.48
epithelial	1185	Q6UXI9	Nephronectin	NPNT	0.0804	0.215	-3.69
epithelial	1196	Q9BXN1	Asporin	ASPN	0.0804	0.215	-6.38
epithelial	1213	Q96A57	Transmembrane protein 230	TMEM230	0.0864	0.23	5.44
epithelial	1209	P30483	HLA class I histocompatibility antigen, B-45 alpha chain	HLA-B	0.0864	0.23	0.95
epithelial	1212	P78344	Eukaryotic translation initiation factor 4 gamma 2	EIF4G2	0.0864	0.23	0.92
epithelial	1211	P68036	Ubiquitin-conjugating enzyme E2 L3	UBE2L3	0.0864	0.23	0.85
epithelial	1210	P56134	ATP synthase subunit f, mitochondrial	ATP5MF	0.0864	0.23	-0.55
epithelial	1280	Q9H6S3	Epidermal growth factor receptor kinase substrate 8-like protein 2	EPS8L2	0.0931	0.233	3.91
epithelial	1234	P08697	Alpha-2-antiplasmin	SERPINF2	0.0931	0.233	3.8
epithelial	1225	O94919	Endonuclease domain-containing 1 protein	ENDOD1	0.0931	0.233	3.71
epithelial	1233	P06702	Protein S100-A9	S100A9	0.0931	0.233	3.58
epithelial	1217	O43172	U4/U6 small nuclear ribonucleoprotein Prp4	PRPF4	0.0926	0.233	3.57
epithelial	1252	P62310	U6 snRNA-associated Sm-like protein LSm3	LSM3	0.0931	0.233	3.51
epithelial	1245	P43246	DNA mismatch repair protein Msh2	MSH2	0.0931	0.233	3.49
epithelial	1237	P12004	Proliferating cell nuclear antigen	PCNA	0.0931	0.233	3.3
epithelial	1284	Q9UDW1	Cytochrome b-c1 complex subunit 9	UQCR10	0.0931	0.233	3.28
epithelial	1238	P19634	Sodium/hydrogen exchanger 1	SLC9A1	0.0931	0.233	2.93
epithelial	1275	Q969Z0	FAST kinase domain-containing protein 4	TBRG4	0.0931	0.233	2.88
epithelial	1246	P48960	Adhesion G protein-coupled receptor E5	ADGRE5	0.0931	0.233	2.75
epithelial	1279	Q9H2W6	39S ribosomal protein L46, mitochondrial	MRPL46	0.0931	0.233	2.63
epithelial	1267	Q6P587	Acylpyruvase FAHD1, mitochondrial	FAHD1	0.0931	0.233	2.62
epithelial	1253	P62328	Thymosin beta-4	TMSB4X	0.0931	0.233	2.59
epithelial	1268	Q7Z2T5	TRMT1-like protein	TRMT1L	0.0931	0.233	2.58
epithelial	1236	P10619	Lysosomal protective protein	CTSA	0.0931	0.233	2.54
epithelial	1256	Q06323	Proteasome activator complex subunit 1	PSME1	0.0931	0.233	2.45
epithelial	1265	Q16625	Occludin	OCLN	0.0931	0.233	2.45
epithelial	1219	O43847	Nardilysin	NRDC	0.0931	0.233	2.44
epithelial	1239	P23258	Tubulin gamma-1 chain	TUBG1	0.0931	0.233	2.38
epithelial	1283	Q9NXA8	NAD-dependent protein deacylase sirtuin-5, mitochondrial	SIRT5	0.0931	0.233	2.32
epithelial	1244	P35658	Nuclear pore complex protein Nup214	NUP214	0.0931	0.233	2.3
epithelial	1264	Q15067	Peroxisomal acyl-coenzyme A oxidase 1	ACOX1	0.0931	0.233	2.25
epithelial	1281	Q9NPF4	Probable tRNA N6-adenosine threonylcarbamoyltransferase	OSGEP	0.0931	0.233	2.19
epithelial	1240	P24928	DNA-directed RNA polymerase II subunit RPB1	POLR2A	0.0931	0.233	2.17
epithelial	1221	O75494	Serine/arginine-rich splicing factor 10	SRSF10	0.0931	0.233	2.11
epithelial	1248	P49750	YLP motif-containing protein 1	YLPM1	0.0931	0.233	2.09
epithelial	1251	P61086	Ubiquitin-conjugating enzyme E2 K	UBE2K	0.0931	0.233	2.04
epithelial	1277	Q96JJ7	Protein disulfide-isomerase TMX3	TMX3	0.0931	0.233	2.02
epithelial	1241	P30042	ES1 protein homolog, mitochondrial	C21orf33	0.0931	0.233	1.9
epithelial	1286	Q9UJC3	Protein Hook homolog 1	HOOK1	0.0931	0.233	1.78
epithelial	1228	O96005	Cleft lip and palate transmembrane protein 1	CLPTM1	0.0931	0.233	1.77
epithelial	1278	Q9BYD3	39S ribosomal protein L4, mitochondrial	MRPL4	0.0926	0.233	1.76
epithelial	1222	O75717	WD repeat and HMG-box DNA-binding protein 1	WDHD1	0.0931	0.233	1.69
epithelial	1231	P04839	Cytochrome b-245 heavy chain	CYBB	0.0931	0.233	1.61
epithelial	1270	Q86YP4	Transcriptional repressor p66-alpha	GATAD2A	0.0931	0.233	1.52
epithelial	1250	P61011	Signal recognition particle 54 kDa protein	SRP54	0.0931	0.233	1.45
epithelial	1220	O60234	Glia maturation factor gamma	GMFG	0.0931	0.233	1.3
epithelial	1276	Q96IU4	Protein ABHD14B	ABHD14B	0.0931	0.233	1.15
epithelial	1262	Q14789	Golgin subfamily B member 1	GOLGB1	0.0931	0.233	1.09
epithelial	1216	O00487	26S proteasome non-ATPase regulatory subunit 14	PSMD14	0.0931	0.233	0.99
epithelial	1229	P01008	Antithrombin-III	SERPINC1	0.0931	0.233	0.92
epithelial	1226	O95163	Elongator complex protein 1	ELP1	0.0931	0.233	0.91
epithelial	1249	P55010	Eukaryotic translation initiation factor 5	EIF5	0.0931	0.233	0.89
epithelial	1254	P98179	RNA-binding protein 3	RBM3	0.0931	0.233	0.89
epithelial	1227	O95782	AP-2 complex subunit alpha-1	AP2A1	0.0931	0.233	0.85
epithelial	1285	Q9UDY2	Tight junction protein ZO-2	TJP2	0.0931	0.233	0.84
epithelial	1242	P30085	UMP-CMP kinase	CMPK1	0.0931	0.233	0.77
epithelial	1224	O76021	Ribosomal L1 domain-containing protein 1	RSL1D1	0.0931	0.233	0.76
epithelial	1223	O75844	CAAX prenyl protease 1 homolog	ZMPSTE24	0.0931	0.233	0.76
epithelial	1288	Q9Y2W1	Thyroid hormone receptor-associated protein 3	THRAP3	0.0931	0.233	0.75
epithelial	1243	P34932	Heat shock 70 kDa protein 4	HSPA4	0.0931	0.233	0.75
epithelial	1287	Q9ULC5	Long-chain-fatty-acid--CoA ligase 5	ACSL5	0.0931	0.233	0.74
epithelial	1214	A6NKT7	RanBP2-like and GRIP domain-containing protein 3	RGPD3	0.0931	0.233	0.72
epithelial	1261	Q14126	Desmoglein-2	DSG2	0.0931	0.233	0.66
epithelial	1260	Q13617	Cullin-2	CUL2	0.0931	0.233	0.62
epithelial	1273	Q92804	TATA-binding protein-associated factor 2N	TAF15	0.0931	0.233	0.59
epithelial	1258	Q13232	Nucleoside diphosphate kinase 3	NME3	0.0931	0.233	0.54
epithelial	1263	Q14978	Nucleolar and coiled-body phosphoprotein 1	NOLC1	0.0931	0.233	0.51
epithelial	1257	Q13185	Chromobox protein homolog 3	CBX3	0.0931	0.233	0.48
epithelial	1215	O00231	26S proteasome non-ATPase regulatory subunit 11	PSMD11	0.0931	0.233	0.45
epithelial	1274	Q92878	DNA repair protein RAD50	RAD50	0.0931	0.233	0.44
epithelial	1271	Q92499	ATP-dependent RNA helicase DDX1	DDX1	0.0931	0.233	0.3
epithelial	1218	O43747	AP-1 complex subunit gamma-1	AP1G1	0.0931	0.233	0.13
epithelial	1289	Q9Y512	Sorting and assembly machinery component 50 homolog	SAMM50	0.0931	0.233	-0.09
epithelial	1247	P49257	Protein ERGIC-53	LMAN1	0.0931	0.233	-0.6
epithelial	1259	Q13576	Ras GTPase-activating-like protein IQGAP2	IQGAP2	0.0931	0.233	-0.78
epithelial	1269	Q86UX7	Fermitin family homolog 3	FERMT3	0.0931	0.233	-0.79
epithelial	1266	Q6NZI2	Caveolae-associated protein 1	CAVIN1	0.0931	0.233	-1.16
epithelial	1272	Q92552	28S ribosomal protein S27, mitochondrial	MRPS27	0.0931	0.233	-1.22
epithelial	1235	P09382	Galectin-1	LGALS1	0.0931	0.233	-2.88
epithelial	1230	P01034	Cystatin-C	CST3	0.0931	0.233	-3.07
epithelial	1232	P05156	Complement factor I	CFI	0.0931	0.233	-3.43
epithelial	1255	Q02952	A-kinase anchor protein 12	AKAP12	0.0931	0.233	-3.44
epithelial	1282	Q9NSC7	Alpha-N-acetylgalactosaminide alpha-2,6-sialyltransferase 1	ST6GALNAC1	0.0931	0.233	-4.28
epithelial	1291	P83111	Serine beta-lactamase-like protein LACTB, mitochondrial	LACTB	0.0992	0.248	2.54
epithelial	1290	P10321	HLA class I histocompatibility antigen, C alpha chain	HLA-C	0.0992	0.248	0.62
epithelial	1292	Q8TCT9	Minor histocompatibility antigen H13	HM13	0.0992	0.248	0.61
epithelial	1318	P63165	Small ubiquitin-related modifier 1	SUMO1	0.106	0.256	4.75
epithelial	1315	P61077	Ubiquitin-conjugating enzyme E2 D3	UBE2D3	0.107	0.256	4.52
epithelial	1314	P55957	BH3-interacting domain death agonist	BID	0.107	0.256	4.23
epithelial	1298	P00747	Plasminogen	PLG	0.107	0.256	3.97
epithelial	1307	P27216	Annexin A13	ANXA13	0.107	0.256	3.79
epithelial	1305	P17676	CCAAT/enhancer-binding protein beta	CEBPB	0.107	0.256	3.61
epithelial	1347	Q9UNH7	Sorting nexin-6	SNX6	0.107	0.256	3.55
epithelial	1349	Q9Y2S2	Lambda-crystallin homolog	CRYL1	0.107	0.256	3.53
epithelial	1297	O95372	Acyl-protein thioesterase 2	LYPLA2	0.107	0.256	3.44
epithelial	1326	Q14558	Phosphoribosyl pyrophosphate synthase-associated protein 1	PRPSAP1	0.107	0.256	3.37
epithelial	1330	Q86TX2	Acyl-coenzyme A thioesterase 1	ACOT1	0.107	0.256	2.93
epithelial	1295	O94925	Glutaminase kidney isoform, mitochondrial	GLS	0.107	0.256	2.83
epithelial	1346	Q9UK41	Vacuolar protein sorting-associated protein 28 homolog	VPS28	0.107	0.256	2.83
epithelial	1340	Q9BV38	WD repeat-containing protein 18	WDR18	0.107	0.256	2.54
epithelial	1333	Q8N392	Rho GTPase-activating protein 18	ARHGAP18	0.107	0.256	2.49
epithelial	1351	Q9Y5X1	Sorting nexin-9	SNX9	0.106	0.256	2.46
epithelial	1302	P07108	Acyl-CoA-binding protein	DBI	0.107	0.256	2.41
epithelial	1343	Q9H4M9	EH domain-containing protein 1	EHD1	0.107	0.256	2.41
epithelial	1338	Q96FV9	THO complex subunit 1	THOC1	0.107	0.256	2.4
epithelial	1328	Q6NUM9	All-trans-retinol 13,14-reductase	RETSAT	0.107	0.256	2.38
epithelial	1339	Q9BRK5	45 kDa calcium-binding protein	SDF4	0.107	0.256	2.34
epithelial	1344	Q9NRN7	L-aminoadipate-semialdehyde dehydrogenase-phosphopantetheinyl transferase	AASDHPPT	0.107	0.256	2.32
epithelial	1325	Q13616	Cullin-1	CUL1	0.107	0.256	2.27
epithelial	1329	Q7Z4W1	L-xylulose reductase	DCXR	0.107	0.256	2.22
epithelial	1301	P06731	Carcinoembryonic antigen-related cell adhesion molecule 5	CEACAM5	0.107	0.256	2.21
epithelial	1350	Q9Y5K8	V-type proton ATPase subunit D	ATP6V1D	0.107	0.256	2.1
epithelial	1294	O75676	Ribosomal protein S6 kinase alpha-4	RPS6KA4	0.107	0.256	2
epithelial	1316	P62877	E3 ubiquitin-protein ligase RBX1	RBX1	0.107	0.256	1.96
epithelial	1322	Q13107	Ubiquitin carboxyl-terminal hydrolase 4	USP4	0.107	0.256	1.87
epithelial	1341	Q9BVC6	Transmembrane protein 109	TMEM109	0.107	0.256	1.86
epithelial	1311	P31153	S-adenosylmethionine synthase isoform type-2	MAT2A	0.107	0.256	1.79
epithelial	1313	P46100	Transcriptional regulator ATRX	ATRX	0.107	0.256	1.72
epithelial	1327	Q53H96	Pyrroline-5-carboxylate reductase 3	PYCR3	0.107	0.256	1.71
epithelial	1348	Q9UPT8	Zinc finger CCCH domain-containing protein 4	ZC3H4	0.107	0.256	1.67
epithelial	1317	P62993	Growth factor receptor-bound protein 2	GRB2	0.107	0.256	1.57
epithelial	1324	Q13564	NEDD8-activating enzyme E1 regulatory subunit	NAE1	0.107	0.256	1.54
epithelial	1296	O95197	Reticulon-3	RTN3	0.107	0.256	1.5
epithelial	1299	P01011	Alpha-1-antichymotrypsin	SERPINA3	0.107	0.256	1.44
epithelial	1320	Q00059	Transcription factor A, mitochondrial	TFAM	0.107	0.256	0.95
epithelial	1335	Q96A33	Coiled-coil domain-containing protein 47	CCDC47	0.107	0.256	0.77
epithelial	1342	Q9BWM7	Sideroflexin-3	SFXN3	0.107	0.256	0.73
epithelial	1309	P30048	Thioredoxin-dependent peroxide reductase, mitochondrial	PRDX3	0.107	0.256	0.63
epithelial	1337	Q96E39	RNA binding motif protein, X-linked-like-1	RBMXL1	0.107	0.256	0.63
epithelial	1334	Q8NBN7	Retinol dehydrogenase 13	RDH13	0.107	0.256	0.58
epithelial	1308	P30041	Peroxiredoxin-6	PRDX6	0.107	0.256	0.56
epithelial	1332	Q8N163	Cell cycle and apoptosis regulator protein 2	CCAR2	0.107	0.256	0.56
epithelial	1323	Q13435	Splicing factor 3B subunit 2	SF3B2	0.107	0.256	0.54
epithelial	1310	P30519	Heme oxygenase 2	HMOX2	0.107	0.256	0.23
epithelial	1321	Q00610	Clathrin heavy chain 1	CLTC	0.107	0.256	0.2
epithelial	1304	P09493	Tropomyosin alpha-1 chain	TPM1	0.107	0.256	-0.41
epithelial	1303	P08670	Vimentin	VIM	0.107	0.256	-0.42
epithelial	1345	Q9NVD7	Alpha-parvin	PARVA	0.107	0.256	-0.62
epithelial	1312	P35908	Keratin, type II cytoskeletal 2 epidermal	KRT2	0.107	0.256	-0.64
epithelial	1300	P02042	Hemoglobin subunit delta	HBD	0.107	0.256	-0.67
epithelial	1319	P68871	Hemoglobin subunit beta	HBB	0.107	0.256	-0.74
epithelial	1331	Q8IXB1	DnaJ homolog subfamily C member 10	DNAJC10	0.107	0.256	-0.77
epithelial	1293	O00217	NADH dehydrogenase [ubiquinone] iron-sulfur protein 8, mitochondrial	NDUFS8	0.107	0.256	-1.36
epithelial	1336	Q96BI1	Solute carrier family 22 member 18	SLC22A18	0.107	0.256	-2.68
epithelial	1306	P18065	Insulin-like growth factor-binding protein 2	IGFBP2	0.107	0.256	-4.6
stromal	1268	Q14019	Coactosin-like protein	COTL1	0.0006	0.267	1.09
epithelial	1353	Q9Y262	Eukaryotic translation initiation factor 3 subunit L	EIF3L	0.113	0.27	0.4
epithelial	1352	P20340	Ras-related protein Rab-6A	RAB6A	0.113	0.27	0.32
epithelial	1426	Q9Y5K5	Ubiquitin carboxyl-terminal hydrolase isozyme L5	UCHL5	0.123	0.278	4.78
epithelial	1409	Q96C23	Aldose 1-epimerase	GALM	0.123	0.278	4.19
epithelial	1411	Q99417	c-Myc-binding protein	MYCBP	0.123	0.278	4.11
epithelial	1380	P28332	Alcohol dehydrogenase 6	ADH6	0.123	0.278	3.51
epithelial	1394	Q14134	Tripartite motif-containing protein 29	TRIM29	0.123	0.278	3.47
epithelial	1405	Q92785	Zinc finger protein ubi-d4	DPF2	0.123	0.278	3.35
epithelial	1382	P35250	Replication factor C subunit 2	RFC2	0.123	0.278	3.32
epithelial	1377	P19623	Spermidine synthase	SRM	0.123	0.278	3.14
epithelial	1358	O43813	Glutathione S-transferase LANCL1	LANCL1	0.123	0.278	3.14
epithelial	1403	Q86X55	Histone-arginine methyltransferase CARM1	CARM1	0.123	0.278	3.09
epithelial	1387	P53634	Dipeptidyl peptidase 1	CTSC	0.123	0.278	3.08
epithelial	1424	Q9Y3D0	Cytosolic iron-sulfur assembly component 2B	CIAO2B	0.121	0.278	2.94
epithelial	1413	Q9BTC8	Metastasis-associated protein MTA3	MTA3	0.123	0.278	2.87
epithelial	1385	P49770	Translation initiation factor eIF-2B subunit beta	EIF2B2	0.123	0.278	2.86
epithelial	1407	Q96A49	Synapse-associated protein 1	SYAP1	0.123	0.278	2.76
epithelial	1400	Q7KZI7	Serine/threonine-protein kinase MARK2	MARK2	0.123	0.278	2.73
epithelial	1367	P04229	HLA class II histocompatibility antigen, DRB1-1 beta chain	HLA-DRB1	0.121	0.278	2.72
epithelial	1414	Q9BZE4	Nucleolar GTP-binding protein 1	GTPBP4	0.123	0.278	2.65
epithelial	1393	Q13443	Disintegrin and metalloproteinase domain-containing protein 9	ADAM9	0.123	0.278	2.61
epithelial	1423	Q9Y2H5	Pleckstrin homology domain-containing family A member 6	PLEKHA6	0.123	0.278	2.58
epithelial	1373	P11171	Protein 4.1	EPB41	0.123	0.278	2.48
epithelial	1360	O75695	Protein XRP2	RP2	0.123	0.278	2.38
epithelial	1415	Q9H832	Ubiquitin-conjugating enzyme E2 Z	UBE2Z	0.123	0.278	2.37
epithelial	1356	O15294	UDP-N-acetylglucosamine--peptide N-acetylglucosaminyltransferase 110 kDa subunit	OGT	0.123	0.278	2.34
epithelial	1372	P09429	High mobility group protein B1	HMGB1	0.123	0.278	2.29
epithelial	1422	Q9Y295	Developmentally-regulated GTP-binding protein 1	DRG1	0.123	0.278	2.27
epithelial	1366	P02679	Fibrinogen gamma chain	FGG	0.123	0.278	2.25
epithelial	1398	Q16643	Drebrin	DBN1	0.123	0.278	2.22
epithelial	1388	P60510	Serine/threonine-protein phosphatase 4 catalytic subunit	PPP4C	0.123	0.278	2.22
epithelial	1410	Q96ME7	Zinc finger protein 512	ZNF512	0.123	0.278	1.92
epithelial	1406	Q96A26	Protein FAM162A	FAM162A	0.123	0.278	1.88
epithelial	1420	Q9NVI7	ATPase family AAA domain-containing protein 3A	ATAD3A	0.123	0.278	1.64
epithelial	1417	Q9NQE9	Histidine triad nucleotide-binding protein 3	HINT3	0.123	0.278	1.46
epithelial	1416	Q9HCG8	Pre-mRNA-splicing factor CWC22 homolog	CWC22	0.123	0.278	1.43
epithelial	1391	Q07157	Tight junction protein ZO-1	TJP1	0.123	0.278	1.39
epithelial	1419	Q9NR09	Baculoviral IAP repeat-containing protein 6	BIRC6	0.123	0.278	1.34
epithelial	1359	O60449	Lymphocyte antigen 75	LY75	0.123	0.278	1.3
epithelial	1408	Q96A72	Protein mago nashi homolog 2	MAGOHB	0.123	0.278	1.16
epithelial	1364	P00738	Haptoglobin	HP	0.123	0.278	1.12
epithelial	1370	P08574	Cytochrome c1, heme protein, mitochondrial	CYC1	0.123	0.278	1.03
epithelial	1355	O00560	Syntenin-1	SDCBP	0.123	0.278	1.02
epithelial	1396	Q15435	Protein phosphatase 1 regulatory subunit 7	PPP1R7	0.123	0.278	1.01
epithelial	1357	O15400	Syntaxin-7	STX7	0.123	0.278	0.87
epithelial	1389	P62851	40S ribosomal protein S25	RPS25	0.123	0.278	0.85
epithelial	1363	P00352	Retinal dehydrogenase 1	ALDH1A1	0.123	0.278	0.85
epithelial	1402	Q86X29	Lipolysis-stimulated lipoprotein receptor	LSR	0.123	0.278	0.7
epithelial	1399	Q27J81	Inverted formin-2	INF2	0.123	0.278	0.69
epithelial	1354	O00429	Dynamin-1-like protein	DNM1L	0.123	0.278	0.69
epithelial	1418	Q9NQW7	Xaa-Pro aminopeptidase 1	XPNPEP1	0.123	0.278	0.64
epithelial	1395	Q14244	Ensconsin	MAP7	0.123	0.278	0.61
epithelial	1401	Q7Z406	Myosin-14	MYH14	0.123	0.278	0.56
epithelial	1375	P12830	Cadherin-1	CDH1	0.121	0.278	0.56
epithelial	1412	Q99623	Prohibitin-2	PHB2	0.121	0.278	0.51
epithelial	1383	P46459	Vesicle-fusing ATPase	NSF	0.123	0.278	0.5
epithelial	1378	P20618	Proteasome subunit beta type-1	PSMB1	0.123	0.278	0.49
epithelial	1361	O75821	Eukaryotic translation initiation factor 3 subunit G	EIF3G	0.123	0.278	0.46
epithelial	1404	Q8NC51	Plasminogen activator inhibitor 1 RNA-binding protein	SERBP1	0.123	0.278	0.44
epithelial	1384	P47755	F-actin-capping protein subunit alpha-2	CAPZA2	0.123	0.278	0.41
epithelial	1374	P11177	Pyruvate dehydrogenase E1 component subunit beta, mitochondrial	PDHB	0.123	0.278	0.38
epithelial	1362	O96011	Peroxisomal membrane protein 11B	PEX11B	0.123	0.278	0.38
epithelial	1386	P50991	T-complex protein 1 subunit delta	CCT4	0.123	0.278	0.37
epithelial	1381	P30038	Delta-1-pyrroline-5-carboxylate dehydrogenase, mitochondrial	ALDH4A1	0.123	0.278	-0.25
epithelial	1379	P24844	Myosin regulatory light polypeptide 9	MYL9	0.123	0.278	-0.33
epithelial	1390	P62899	60S ribosomal protein L31	RPL31	0.123	0.278	-0.41
epithelial	1365	P01764	Immunoglobulin heavy variable 3-23	IGHV3-23	0.123	0.278	-0.61
epithelial	1371	P08758	Annexin A5	ANXA5	0.123	0.278	-0.81
epithelial	1397	Q16555	Dihydropyrimidinase-related protein 2	DPYSL2	0.123	0.278	-0.88
epithelial	1425	Q9Y3R5	Protein dopey-2	DOP1B	0.123	0.278	-0.9
epithelial	1368	P05165	Propionyl-CoA carboxylase alpha chain, mitochondrial	PCCA	0.123	0.278	-1.89
epithelial	1376	P17301	Integrin alpha-2	ITGA2	0.123	0.278	-2.34
epithelial	1421	Q9UN36	Protein NDRG2	NDRG2	0.123	0.278	-2.45
epithelial	1369	P08319	All-trans-retinol dehydrogenase [NAD(+)] ADH4	ADH4	0.123	0.278	-2.92
epithelial	1392	Q13361	Microfibrillar-associated protein 5	MFAP5	0.123	0.278	-4.8
epithelial	1429	P22061	Protein-L-isoaspartate(D-aspartate) O-methyltransferase	PCMT1	0.129	0.291	2.78
epithelial	1430	P55036	26S proteasome non-ATPase regulatory subunit 4	PSMD4	0.129	0.291	0.72
epithelial	1431	P55327	Tumor protein D52	TPD52	0.129	0.291	0.67
epithelial	1427	O43684	Mitotic checkpoint protein BUB3	BUB3	0.129	0.291	0.3
epithelial	1433	Q13509	Tubulin beta-3 chain	TUBB3	0.129	0.291	0.25
epithelial	1432	P60660	Myosin light polypeptide 6	MYL6	0.129	0.291	-0.21
epithelial	1428	P07951	Tropomyosin beta chain	TPM2	0.129	0.291	-0.41
epithelial	1465	P55081	Microfibrillar-associated protein 1	MFAP1	0.14	0.3	3.91
epithelial	1506	Q9UJC5	SH3 domain-binding glutamic acid-rich-like protein 2	SH3BGRL2	0.14	0.3	3.7
epithelial	1450	P10155	60 kDa SS-A/Ro ribonucleoprotein	RO60	0.14	0.3	3.38
epithelial	1439	O75608	Acyl-protein thioesterase 1	LYPLA1	0.14	0.3	3.25
epithelial	1495	Q9GIY3	HLA class II histocompatibility antigen, DRB1-14 beta chain	HLA-DRB1	0.14	0.3	3.24
epithelial	1459	P40855	Peroxisomal biogenesis factor 19	PEX19	0.14	0.3	3.01
epithelial	1458	P33993	DNA replication licensing factor MCM7	MCM7	0.14	0.3	2.97
epithelial	1480	Q5RKV6	Exosome complex component MTR3	EXOSC6	0.14	0.3	2.92
epithelial	1436	O43795	Unconventional myosin-Ib	MYO1B	0.14	0.3	2.65
epithelial	1504	Q9P289	Serine/threonine-protein kinase 26	STK26	0.14	0.3	2.63
epithelial	1472	Q06124	Tyrosine-protein phosphatase non-receptor type 11	PTPN11	0.14	0.3	2.62
epithelial	1477	Q15418	Ribosomal protein S6 kinase alpha-1	RPS6KA1	0.14	0.3	2.6
epithelial	1501	Q9HCE6	Rho guanine nucleotide exchange factor 10-like protein	ARHGEF10L	0.14	0.3	2.57
epithelial	1500	Q9HCD5	Nuclear receptor coactivator 5	NCOA5	0.14	0.3	2.55
epithelial	1476	Q14566	DNA replication licensing factor MCM6	MCM6	0.14	0.3	2.54
epithelial	1462	P52888	Thimet oligopeptidase	THOP1	0.14	0.3	2.43
epithelial	1457	P31949	Protein S100-A11	S100A11	0.14	0.3	2.43
epithelial	1494	Q9BVJ6	U3 small nucleolar RNA-associated protein 14 homolog A	UTP14A	0.14	0.3	2.43
epithelial	1484	Q86TI2	Dipeptidyl peptidase 9	DPP9	0.14	0.3	2.42
epithelial	1461	P49959	Double-strand break repair protein MRE11	MRE11	0.14	0.3	2.39
epithelial	1505	Q9UG63	ATP-binding cassette sub-family F member 2	ABCF2	0.14	0.3	2.29
epithelial	1479	Q30154	HLA class II histocompatibility antigen, DR beta 5 chain	HLA-DRB5	0.14	0.3	2.28
epithelial	1453	P15941	Mucin-1	MUC1	0.14	0.3	2.07
epithelial	1452	P10768	S-formylglutathione hydrolase	ESD	0.138	0.3	1.99
epithelial	1499	Q9HC38	Glyoxalase domain-containing protein 4	GLOD4	0.14	0.3	1.95
epithelial	1508	Q9UQ13	Leucine-rich repeat protein SHOC-2	SHOC2	0.14	0.3	1.93
epithelial	1487	Q8WWV3	Reticulon-4-interacting protein 1, mitochondrial	RTN4IP1	0.14	0.3	1.92
epithelial	1503	Q9NY93	Probable ATP-dependent RNA helicase DDX56	DDX56	0.14	0.3	1.88
epithelial	1502	Q9NPL8	Complex I assembly factor TIMMDC1, mitochondrial	TIMMDC1	0.14	0.3	1.87
epithelial	1497	Q9H936	Mitochondrial glutamate carrier 1	SLC25A22	0.14	0.3	1.72
epithelial	1492	Q96M96	FYVE, RhoGEF and PH domain-containing protein 4	FGD4	0.14	0.3	1.7
epithelial	1435	O00757	Fructose-1,6-bisphosphatase isozyme 2	FBP2	0.14	0.3	1.68
epithelial	1446	P02748	Complement component C9	C9	0.14	0.3	1.65
epithelial	1456	P30419	Glycylpeptide N-tetradecanoyltransferase 1	NMT1	0.14	0.3	1.58
epithelial	1509	Q9Y2R9	28S ribosomal protein S7, mitochondrial	MRPS7	0.14	0.3	1.55
epithelial	1496	Q9H6Z4	Ran-binding protein 3	RANBP3	0.14	0.3	1.55
epithelial	1483	Q6PKG0	La-related protein 1	LARP1	0.14	0.3	1.53
epithelial	1437	O60282	Kinesin heavy chain isoform 5C	KIF5C	0.14	0.3	1.49
epithelial	1451	P10515	Dihydrolipoyllysine-residue acetyltransferase component of pyruvate dehydrogenase complex, mitochondrial	DLAT	0.14	0.3	1.44
epithelial	1488	Q92973	Transportin-1	TNPO1	0.14	0.3	1.4
epithelial	1478	Q29RF7	Sister chromatid cohesion protein PDS5 homolog A	PDS5A	0.14	0.3	1.37
epithelial	1482	Q5T5P2	Sickle tail protein homolog	KIAA1217	0.14	0.3	1.23
epithelial	1485	Q8IXI2	Mitochondrial Rho GTPase 1	RHOT1	0.14	0.3	1.17
epithelial	1445	P02671	Fibrinogen alpha chain	FGA	0.138	0.3	1.08
epithelial	1443	P00740	Coagulation factor IX	F9	0.14	0.3	1.07
epithelial	1474	Q14258	E3 ubiquitin/ISG15 ligase TRIM25	TRIM25	0.14	0.3	1
epithelial	1491	Q96JB5	CDK5 regulatory subunit-associated protein 3	CDK5RAP3	0.14	0.3	0.83
epithelial	1447	P02787	Serotransferrin	TF	0.14	0.3	0.79
epithelial	1440	O94776	Metastasis-associated protein MTA2	MTA2	0.14	0.3	0.71
epithelial	1469	P63173	60S ribosomal protein L38	RPL38	0.14	0.3	0.69
epithelial	1498	Q9HC35	Echinoderm microtubule-associated protein-like 4	EML4	0.14	0.3	0.68
epithelial	1486	Q8N1G4	Leucine-rich repeat-containing protein 47	LRRC47	0.14	0.3	0.65
epithelial	1442	O95202	Mitochondrial proton/calcium exchanger protein	LETM1	0.14	0.3	0.61
epithelial	1481	Q5SSJ5	Heterochromatin protein 1-binding protein 3	HP1BP3	0.14	0.3	0.58
epithelial	1493	Q96RQ3	Methylcrotonoyl-CoA carboxylase subunit alpha, mitochondrial	MCCC1	0.14	0.3	0.53
epithelial	1438	O60832	H/ACA ribonucleoprotein complex subunit DKC1	DKC1	0.14	0.3	0.51
epithelial	1473	Q13242	Serine/arginine-rich splicing factor 9	SRSF9	0.14	0.3	0.49
epithelial	1460	P49189	4-trimethylaminobutyraldehyde dehydrogenase	ALDH9A1	0.14	0.3	0.46
epithelial	1489	Q95IE3	HLA class II histocompatibility antigen, DRB1-12 beta chain	HLA-DRB1	0.14	0.3	0.43
epithelial	1471	P84085	ADP-ribosylation factor 5	ARF5	0.14	0.3	0.43
epithelial	1448	P04406	Glyceraldehyde-3-phosphate dehydrogenase	GAPDH	0.14	0.3	0.41
epithelial	1464	P54920	Alpha-soluble NSF attachment protein	NAPA	0.14	0.3	0.32
epithelial	1468	P62829	60S ribosomal protein L23	RPL23	0.138	0.3	0.31
epithelial	1463	P54652	Heat shock-related 70 kDa protein 2	HSPA2	0.138	0.3	0.23
epithelial	1449	P08134	Rho-related GTP-binding protein RhoC	RHOC	0.14	0.3	0.17
epithelial	1507	Q9UM00	Calcium load-activated calcium channel	TMCO1	0.14	0.3	0.16
epithelial	1467	P60709	Actin, cytoplasmic 1	ACTB	0.14	0.3	0.16
epithelial	1470	P63261	Actin, cytoplasmic 2	ACTG1	0.14	0.3	0.15
epithelial	1490	Q96CX2	BTB/POZ domain-containing protein KCTD12	KCTD12	0.14	0.3	0.05
epithelial	1455	P24752	Acetyl-CoA acetyltransferase, mitochondrial	ACAT1	0.14	0.3	-0.59
epithelial	1444	P01767	Immunoglobulin heavy variable 3-53	IGHV3-53	0.14	0.3	-0.66
epithelial	1454	P16070	CD44 antigen	CD44	0.14	0.3	-0.73
epithelial	1475	Q14435	Polypeptide N-acetylgalactosaminyltransferase 3	GALNT3	0.14	0.3	-0.81
epithelial	1441	O94855	Protein transport protein Sec24D	SEC24D	0.14	0.3	-0.87
epithelial	1466	P55809	Succinyl-CoA:3-ketoacid coenzyme A transferase 1, mitochondrial	OXCT1	0.14	0.3	-1.96
epithelial	1434	O00391	Sulfhydryl oxidase 1	QSOX1	0.14	0.3	-2.47
epithelial	1511	Q16181	Septin-7	SEPTIN7	0.147	0.313	0.46
epithelial	1510	P08865	40S ribosomal protein SA	RPSA	0.147	0.313	-0.2
epithelial	1512	Q9Y3D6	Mitochondrial fission 1 protein	FIS1	0.147	0.313	-0.52
epithelial	1520	O95400	CD2 antigen cytoplasmic tail-binding protein 2	CD2BP2	0.159	0.327	3.74
epithelial	1563	Q9BU61	NADH dehydrogenase [ubiquinone] 1 alpha subcomplex assembly factor 3	NDUFAF3	0.159	0.327	3.24
epithelial	1556	Q8WW59	SPRY domain-containing protein 4	SPRYD4	0.159	0.327	3.18
epithelial	1571	Q9UHL4	Dipeptidyl peptidase 2	DPP7	0.159	0.327	2.93
epithelial	1572	Q9Y2W2	WW domain-binding protein 11	WBP11	0.159	0.327	2.87
epithelial	1535	P36955	Pigment epithelium-derived factor	SERPINF1	0.159	0.327	2.66
epithelial	1533	P23919	Thymidylate kinase	DTYMK	0.159	0.327	2.66
epithelial	1557	Q969G3	SWI/SNF-related matrix-associated actin-dependent regulator of chromatin subfamily E member 1	SMARCE1	0.156	0.327	2.66
epithelial	1561	Q99828	Calcium and integrin-binding protein 1	CIB1	0.159	0.327	2.61
epithelial	1573	Q9Y5A9	YTH domain-containing family protein 2	YTHDF2	0.159	0.327	2.56
epithelial	1565	Q9H2C0	Gigaxonin	GAN	0.159	0.327	2.39
epithelial	1552	Q8N9T8	Protein KRI1 homolog	KRI1	0.159	0.327	2.35
epithelial	1568	Q9NPJ3	Acyl-coenzyme A thioesterase 13	ACOT13	0.159	0.327	2.32
epithelial	1536	P52292	Importin subunit alpha-1	KPNA2	0.159	0.327	2.23
epithelial	1564	Q9BXK5	Bcl-2-like protein 13	BCL2L13	0.159	0.327	2.18
epithelial	1534	P30876	DNA-directed RNA polymerase II subunit RPB2	POLR2B	0.159	0.327	2.14
epithelial	1545	Q15286	Ras-related protein Rab-35	RAB35	0.159	0.327	1.96
epithelial	1516	O43598	2'-deoxynucleoside 5'-phosphate N-hydrolase 1	DNPH1	0.159	0.327	1.93
epithelial	1540	Q12929	Epidermal growth factor receptor kinase substrate 8	EPS8	0.159	0.327	1.88
epithelial	1541	Q13523	Serine/threonine-protein kinase PRP4 homolog	PRPF4B	0.159	0.327	1.87
epithelial	1515	O14976	Cyclin-G-associated kinase	GAK	0.159	0.327	1.77
epithelial	1554	Q8NE62	Choline dehydrogenase, mitochondrial	CHDH	0.159	0.327	1.73
epithelial	1527	P13727	Bone marrow proteoglycan	PRG2	0.159	0.327	1.71
epithelial	1530	P21281	V-type proton ATPase subunit B, brain isoform	ATP6V1B2	0.159	0.327	1.47
epithelial	1562	Q9BRR6	ADP-dependent glucokinase	ADPGK	0.156	0.327	1.44
epithelial	1570	Q9NXH9	tRNA (guanine(26)-N(2))-dimethyltransferase	TRMT1	0.159	0.327	1.42
epithelial	1521	O95433	Activator of 90 kDa heat shock protein ATPase homolog 1	AHSA1	0.159	0.327	1.38
epithelial	1569	Q9NUJ1	Mycophenolic acid acyl-glucuronide esterase, mitochondrial	ABHD10	0.159	0.327	1.36
epithelial	1513	O00178	GTP-binding protein 1	GTPBP1	0.159	0.327	1.35
epithelial	1514	O00505	Importin subunit alpha-4	KPNA3	0.159	0.327	1.23
epithelial	1548	Q5T8P6	RNA-binding protein 26	RBM26	0.159	0.327	1.23
epithelial	1560	Q99729	Heterogeneous nuclear ribonucleoprotein A/B	HNRNPAB	0.159	0.327	0.88
epithelial	1528	P15374	Ubiquitin carboxyl-terminal hydrolase isozyme L3	UCHL3	0.159	0.327	0.82
epithelial	1525	P12268	Inosine-5'-monophosphate dehydrogenase 2	IMPDH2	0.159	0.327	0.8
epithelial	1551	Q7Z739	YTH domain-containing family protein 3	YTHDF3	0.159	0.327	0.75
epithelial	1519	O94760	N(G),N(G)-dimethylarginine dimethylaminohydrolase 1	DDAH1	0.159	0.327	0.72
epithelial	1539	Q08945	FACT complex subunit SSRP1	SSRP1	0.159	0.327	0.62
epithelial	1531	P23526	Adenosylhomocysteinase	AHCY	0.159	0.327	0.61
epithelial	1542	Q13555	Calcium/calmodulin-dependent protein kinase type II subunit gamma	CAMK2G	0.159	0.327	0.61
epithelial	1522	P00751	Complement factor B	CFB	0.159	0.327	0.6
epithelial	1549	Q7Z434	Mitochondrial antiviral-signaling protein	MAVS	0.159	0.327	0.56
epithelial	1553	Q8NBX0	Saccharopine dehydrogenase-like oxidoreductase	SCCPDH	0.159	0.327	0.53
epithelial	1518	O75431	Metaxin-2	MTX2	0.156	0.327	0.51
epithelial	1555	Q8WVV4	Protein POF1B	POF1B	0.159	0.327	0.47
epithelial	1547	Q3LXA3	Triokinase/FMN cyclase	TKFC	0.159	0.327	0.46
epithelial	1526	P12724	Eosinophil cationic protein	RNASE3	0.159	0.327	0.45
epithelial	1523	P08559	Pyruvate dehydrogenase E1 component subunit alpha, somatic form, mitochondrial	PDHA1	0.156	0.327	0.37
epithelial	1538	Q01130	Serine/arginine-rich splicing factor 2	SRSF2	0.159	0.327	0.37
epithelial	1543	Q13813	Spectrin alpha chain, non-erythrocytic 1	SPTAN1	0.159	0.327	0.33
epithelial	1517	O60716	Catenin delta-1	CTNND1	0.159	0.327	0.29
epithelial	1537	P63208	S-phase kinase-associated protein 1	SKP1	0.156	0.327	0.22
epithelial	1559	Q99615	DnaJ homolog subfamily C member 7	DNAJC7	0.159	0.327	0.1
epithelial	1544	Q14315	Filamin-C	FLNC	0.159	0.327	-0.35
epithelial	1524	P09497	Clathrin light chain B	CLTB	0.159	0.327	-0.46
epithelial	1566	Q9HCC0	Methylcrotonoyl-CoA carboxylase beta chain, mitochondrial	MCCC2	0.159	0.327	-0.51
epithelial	1532	P23786	Carnitine O-palmitoyltransferase 2, mitochondrial	CPT2	0.159	0.327	-0.53
epithelial	1567	Q9HCY8	Protein S100-A14	S100A14	0.159	0.327	-0.63
epithelial	1546	Q16706	Alpha-mannosidase 2	MAN2A1	0.159	0.327	-1.15
epithelial	1529	P20908	Collagen alpha-1(V) chain	COL5A1	0.159	0.327	-1.23
epithelial	1558	Q96FZ7	Charged multivesicular body protein 6	CHMP6	0.159	0.327	-2.26
epithelial	1550	Q7Z478	ATP-dependent RNA helicase DHX29	DHX29	0.159	0.327	-2.63
epithelial	1575	Q8NCA5	Protein FAM98A	FAM98A	0.166	0.34	2.72
epithelial	1574	Q5T6V5	Queuosine salvage protein	C9orf64	0.166	0.34	2.17
epithelial	1645	Q9Y3B4	Splicing factor 3B subunit 6	SF3B6	0.18	0.353	5
epithelial	1639	Q9BUL8	Programmed cell death protein 10	PDCD10	0.18	0.353	4
epithelial	1602	P48729	Casein kinase I isoform alpha	CSNK1A1	0.18	0.353	3.11
epithelial	1585	O60784	Target of Myb protein 1	TOM1	0.18	0.353	2.86
epithelial	1617	Q13586	Stromal interaction molecule 1	STIM1	0.18	0.353	2.84
epithelial	1623	Q30134	HLA class II histocompatibility antigen, DRB1-8 beta chain	HLA-DRB1	0.18	0.353	2.74
epithelial	1640	Q9GZS3	WD repeat-containing protein 61	WDR61	0.18	0.353	2.73
epithelial	1603	P49840	Glycogen synthase kinase-3 alpha	GSK3A	0.18	0.353	2.73
epithelial	1641	Q9H3Q1	Cdc42 effector protein 4	CDC42EP4	0.18	0.353	2.71
epithelial	1582	O00499	Myc box-dependent-interacting protein 1	BIN1	0.176	0.353	2.65
epithelial	1642	Q9NRR5	Ubiquilin-4	UBQLN4	0.18	0.353	2.65
epithelial	1622	Q29974	HLA class II histocompatibility antigen, DRB1-16 beta chain	HLA-DRB1	0.18	0.353	2.65
epithelial	1606	P51570	Galactokinase	GALK1	0.18	0.353	2.62
epithelial	1588	P00450	Ceruloplasmin	CP	0.18	0.353	2.61
epithelial	1607	P53007	Tricarboxylate transport protein, mitochondrial	SLC25A1	0.18	0.353	2.56
epithelial	1587	O95834	Echinoderm microtubule-associated protein-like 2	EML2	0.18	0.353	2.53
epithelial	1578	A6NHQ2	rRNA/tRNA 2'-O-methyltransferase fibrillarin-like protein 1	FBLL1	0.18	0.353	2.3
epithelial	1643	Q9NS86	LanC-like protein 2	LANCL2	0.18	0.353	2.27
epithelial	1637	Q9BRG1	Vacuolar protein-sorting-associated protein 25	VPS25	0.176	0.353	2.19
epithelial	1633	Q96I25	Splicing factor 45	RBM17	0.18	0.353	2.06
epithelial	1614	Q07866	Kinesin light chain 1	KLC1	0.18	0.353	2.05
epithelial	1634	Q99627	COP9 signalosome complex subunit 8	COPS8	0.18	0.353	1.96
epithelial	1592	P07305	Histone H1.0	H1-0	0.18	0.353	1.81
epithelial	1608	P54727	UV excision repair protein RAD23 homolog B	RAD23B	0.18	0.353	1.76
epithelial	1593	P09661	U2 small nuclear ribonucleoprotein A'	SNRPA1	0.18	0.353	1.65
epithelial	1576	A0MZ66	Shootin-1	SHTN1	0.18	0.353	1.63
epithelial	1577	A3KMH1	von Willebrand factor A domain-containing protein 8	VWA8	0.18	0.353	1.55
epithelial	1618	Q13596	Sorting nexin-1	SNX1	0.18	0.353	1.52
epithelial	1636	Q9BQ52	Zinc phosphodiesterase ELAC protein 2	ELAC2	0.18	0.353	1.49
epithelial	1595	P13716	Delta-aminolevulinic acid dehydratase	ALAD	0.18	0.353	1.46
epithelial	1584	O60220	Mitochondrial import inner membrane translocase subunit Tim8 A	TIMM8A	0.18	0.353	1.43
epithelial	1647	Q9Y6Y8	SEC23-interacting protein	SEC23IP	0.18	0.353	1.38
epithelial	1626	Q6NZY4	Zinc finger CCHC domain-containing protein 8	ZCCHC8	0.18	0.353	1.38
epithelial	1631	Q92692	Nectin-2	NECTIN2	0.18	0.353	1.33
epithelial	1635	Q99996	A-kinase anchor protein 9	AKAP9	0.18	0.353	1.3
epithelial	1638	Q9BRX2	Protein pelota homolog	PELO	0.18	0.353	1.06
epithelial	1579	O00139	Kinesin-like protein KIF2A	KIF2A	0.18	0.353	0.97
epithelial	1583	O14672	Disintegrin and metalloproteinase domain-containing protein 10	ADAM10	0.18	0.353	0.66
epithelial	1630	Q92598	Heat shock protein 105 kDa	HSPH1	0.18	0.353	0.63
epithelial	1586	O95049	Tight junction protein ZO-3	TJP3	0.18	0.353	0.58
epithelial	1613	Q01813	ATP-dependent 6-phosphofructokinase, platelet type	PFKP	0.18	0.353	0.57
epithelial	1596	P14324	Farnesyl pyrophosphate synthase	FDPS	0.18	0.353	0.53
epithelial	1627	Q6YN16	Hydroxysteroid dehydrogenase-like protein 2	HSDL2	0.18	0.353	0.49
epithelial	1599	P28482	Mitogen-activated protein kinase 1	MAPK1	0.18	0.353	0.48
epithelial	1600	P35998	26S proteasome regulatory subunit 7	PSMC2	0.176	0.353	0.47
epithelial	1620	Q14739	Delta(14)-sterol reductase LBR	LBR	0.18	0.353	0.41
epithelial	1609	P61204	ADP-ribosylation factor 3	ARF3	0.18	0.353	0.38
epithelial	1601	P47756	F-actin-capping protein subunit beta	CAPZB	0.18	0.353	0.35
epithelial	1605	P50990	T-complex protein 1 subunit theta	CCT8	0.18	0.353	0.35
epithelial	1624	Q53H12	Acylglycerol kinase, mitochondrial	AGK	0.18	0.353	0.35
epithelial	1615	Q13045	Protein flightless-1 homolog	FLII	0.18	0.353	0.33
epithelial	1594	P12931	Proto-oncogene tyrosine-protein kinase Src	SRC	0.18	0.353	0.32
epithelial	1625	Q58FF8	Putative heat shock protein HSP 90-beta 2	HSP90AB2P	0.18	0.353	0.28
epithelial	1644	Q9UM54	Unconventional myosin-VI	MYO6	0.18	0.353	0.28
epithelial	1621	Q15019	Septin-2	SEPTIN2	0.18	0.353	0.24
epithelial	1610	P62195	26S proteasome regulatory subunit 8	PSMC5	0.18	0.353	0.23
epithelial	1611	P68104	Elongation factor 1-alpha 1	EEF1A1	0.176	0.353	0.2
epithelial	1581	O00303	Eukaryotic translation initiation factor 3 subunit F	EIF3F	0.18	0.353	0.03
epithelial	1589	P02743	Serum amyloid P-component	APCS	0.18	0.353	-0.02
epithelial	1619	Q14165	Malectin	MLEC	0.18	0.353	-0.33
epithelial	1598	P14649	Myosin light chain 6B	MYL6B	0.18	0.353	-0.37
epithelial	1646	Q9Y6K5	2'-5'-oligoadenylate synthase 3	OAS3	0.18	0.353	-0.37
epithelial	1591	P04259	Keratin, type II cytoskeletal 6B	KRT6B	0.18	0.353	-0.48
epithelial	1580	O00159	Unconventional myosin-Ic	MYO1C	0.18	0.353	-0.56
epithelial	1597	P14406	Cytochrome c oxidase subunit 7A2, mitochondrial	COX7A2	0.18	0.353	-0.69
epithelial	1632	Q92764	Keratin, type I cuticular Ha5	KRT35	0.18	0.353	-0.97
epithelial	1612	P80303	Nucleobindin-2	NUCB2	0.18	0.353	-1.26
epithelial	1628	Q8TC12	Retinol dehydrogenase 11	RDH11	0.18	0.353	-1.48
epithelial	1629	Q8WX93	Palladin	PALLD	0.18	0.353	-1.53
epithelial	1604	P50895	Basal cell adhesion molecule	BCAM	0.18	0.353	-2.61
epithelial	1590	P03928	ATP synthase protein 8	MT-ATP8	0.18	0.353	-3.45
epithelial	1616	Q13087	Protein disulfide-isomerase A2	PDIA2	0.18	0.353	-6.02
epithelial	1653	Q9BW27	Nuclear pore complex protein Nup85	NUP85	0.187	0.365	2.93
epithelial	1651	P68402	Platelet-activating factor acetylhydrolase IB subunit beta	PAFAH1B2	0.187	0.365	2.34
epithelial	1648	O43809	Cleavage and polyadenylation specificity factor subunit 5	NUDT21	0.187	0.365	2.15
epithelial	1649	P30043	Flavin reductase (NADPH)	BLVRB	0.187	0.365	0.61
epithelial	1652	Q32MZ4	Leucine-rich repeat flightless-interacting protein 1	LRRFIP1	0.187	0.365	0.5
epithelial	1650	P50395	Rab GDP dissociation inhibitor beta	GDI2	0.187	0.365	0.4
epithelial	1705	Q15125	3-beta-hydroxysteroid-Delta(8),Delta(7)-isomerase	EBP	0.203	0.377	3.82
epithelial	1689	P60983	Glia maturation factor beta	GMFB	0.203	0.377	3.59
epithelial	1712	Q8N8V4	Ankyrin repeat and SAM domain-containing protein 4B	ANKS4B	0.203	0.377	3.54
epithelial	1714	Q8WVV9	Heterogeneous nuclear ribonucleoprotein L-like	HNRNPLL	0.203	0.377	3.22
epithelial	1696	Q01415	N-acetylgalactosamine kinase	GALK2	0.203	0.377	2.76
epithelial	1685	P48637	Glutathione synthetase	GSS	0.203	0.377	2.69
epithelial	1683	P40938	Replication factor C subunit 3	RFC3	0.203	0.377	2.68
epithelial	1677	P15170	Eukaryotic peptide chain release factor GTP-binding subunit ERF3A	GSPT1	0.203	0.377	2.64
epithelial	1673	P11908	Ribose-phosphate pyrophosphokinase 2	PRPS2	0.203	0.377	2.5
epithelial	1731	Q9UNN5	FAS-associated factor 1	FAF1	0.203	0.377	2.49
epithelial	1721	Q9BZK3	Putative nascent polypeptide-associated complex subunit alpha-like protein	NACA4P	0.203	0.377	2.41
epithelial	1713	Q8TAF3	WD repeat-containing protein 48	WDR48	0.203	0.377	2.4
epithelial	1665	O95249	Golgi SNAP receptor complex member 1	GOSR1	0.203	0.377	2.39
epithelial	1722	Q9H078	Caseinolytic peptidase B protein homolog	CLPB	0.203	0.377	2.31
epithelial	1672	P07357	Complement component C8 alpha chain	C8A	0.203	0.377	2.25
epithelial	1723	Q9H267	Vacuolar protein sorting-associated protein 33B	VPS33B	0.203	0.377	2.23
epithelial	1699	Q14155	Rho guanine nucleotide exchange factor 7	ARHGEF7	0.203	0.377	2.22
epithelial	1732	Q9Y224	RNA transcription, translation and transport factor protein	RTRAF	0.203	0.377	2.14
epithelial	1735	Q9Y6N9	Harmonin	USH1C	0.203	0.377	2.14
epithelial	1701	Q14694	Ubiquitin carboxyl-terminal hydrolase 10	USP10	0.203	0.377	2.09
epithelial	1726	Q9NV70	Exocyst complex component 1	EXOC1	0.203	0.377	2.04
epithelial	1719	Q9BTZ2	Dehydrogenase/reductase SDR family member 4	DHRS4	0.203	0.377	2.02
epithelial	1658	O14841	5-oxoprolinase	OPLAH	0.203	0.377	2.01
epithelial	1686	P49590	Histidine--tRNA ligase, mitochondrial	HARS2	0.203	0.377	2
epithelial	1710	Q7Z3K3	Pogo transposable element with ZNF domain	POGZ	0.198	0.377	1.95
epithelial	1728	Q9UEY8	Gamma-adducin	ADD3	0.203	0.377	1.95
epithelial	1711	Q86Y82	Syntaxin-12	STX12	0.203	0.377	1.94
epithelial	1725	Q9NQX3	Gephyrin	GPHN	0.203	0.377	1.94
epithelial	1660	O75340	Programmed cell death protein 6	PDCD6	0.203	0.377	1.94
epithelial	1698	Q13895	Bystin	BYSL	0.203	0.377	1.91
epithelial	1693	P67812	Signal peptidase complex catalytic subunit SEC11A	SEC11A	0.203	0.377	1.77
epithelial	1707	Q15738	Sterol-4-alpha-carboxylate 3-dehydrogenase, decarboxylating	NSDHL	0.203	0.377	1.74
epithelial	1730	Q9ULA0	Aspartyl aminopeptidase	DNPEP	0.203	0.377	1.73
epithelial	1727	Q9NY33	Dipeptidyl peptidase 3	DPP3	0.203	0.377	1.68
epithelial	1700	Q14690	Protein RRP5 homolog	PDCD11	0.203	0.377	1.66
epithelial	1676	P14735	Insulin-degrading enzyme	IDE	0.203	0.377	1.61
epithelial	1717	Q96JQ2	Calmin	CLMN	0.203	0.377	1.59
epithelial	1656	O00592	Podocalyxin	PODXL	0.203	0.377	1.53
epithelial	1729	Q9UI12	V-type proton ATPase subunit H	ATP6V1H	0.198	0.377	1.51
epithelial	1659	O60749	Sorting nexin-2	SNX2	0.203	0.377	1.5
epithelial	1715	Q92820	Gamma-glutamyl hydrolase	GGH	0.203	0.377	1.42
epithelial	1703	Q15006	ER membrane protein complex subunit 2	EMC2	0.203	0.377	1.23
epithelial	1657	O14828	Secretory carrier-associated membrane protein 3	SCAMP3	0.203	0.377	1.23
epithelial	1724	Q9NQT8	Kinesin-like protein KIF13B	KIF13B	0.203	0.377	1.14
epithelial	1709	Q5VTR2	E3 ubiquitin-protein ligase BRE1A	RNF20	0.203	0.377	1.02
epithelial	1734	Q9Y320	Thioredoxin-related transmembrane protein 2	TMX2	0.203	0.377	0.73
epithelial	1718	Q99735	Microsomal glutathione S-transferase 2	MGST2	0.198	0.377	0.69
epithelial	1733	Q9Y2Z0	Protein SGT1 homolog	SUGT1	0.203	0.377	0.68
epithelial	1682	P36871	Phosphoglucomutase-1	PGM1	0.203	0.377	0.68
epithelial	1720	Q9BW60	Elongation of very long chain fatty acids protein 1	ELOVL1	0.203	0.377	0.63
epithelial	1716	Q92945	Far upstream element-binding protein 2	KHSRP	0.203	0.377	0.6
epithelial	1679	P20645	Cation-dependent mannose-6-phosphate receptor	M6PR	0.198	0.377	0.56
epithelial	1681	P27816	Microtubule-associated protein 4	MAP4	0.203	0.377	0.54
epithelial	1674	P12429	Annexin A3	ANXA3	0.203	0.377	0.53
epithelial	1678	P17655	Calpain-2 catalytic subunit	CAPN2	0.203	0.377	0.49
epithelial	1667	O95487	Protein transport protein Sec24B	SEC24B	0.203	0.377	0.47
epithelial	1688	P53597	Succinate--CoA ligase [ADP/GDP-forming] subunit alpha, mitochondrial	SUCLG1	0.203	0.377	0.46
epithelial	1663	O75955	Flotillin-1	FLOT1	0.203	0.377	0.42
epithelial	1668	P00390	Glutathione reductase, mitochondrial	GSR	0.198	0.377	0.4
epithelial	1662	O75822	Eukaryotic translation initiation factor 3 subunit J	EIF3J	0.203	0.377	0.38
epithelial	1706	Q15643	Thyroid receptor-interacting protein 11	TRIP11	0.203	0.377	0.38
epithelial	1671	P06703	Protein S100-A6	S100A6	0.203	0.377	0.36
epithelial	1675	P12814	Alpha-actinin-1	ACTN1	0.203	0.377	0.24
epithelial	1694	P68371	Tubulin beta-4B chain	TUBB4B	0.203	0.377	0.2
epithelial	1691	P61020	Ras-related protein Rab-5B	RAB5B	0.203	0.377	0.16
epithelial	1692	P62873	Guanine nucleotide-binding protein G(I)/G(S)/G(T) subunit beta-1	GNB1	0.198	0.377	0.15
epithelial	1661	O75351	Vacuolar protein sorting-associated protein 4B	VPS4B	0.203	0.377	-0.07
epithelial	1670	P05556	Integrin beta-1	ITGB1	0.203	0.377	-0.4
epithelial	1669	P04792	Heat shock protein beta-1	HSPB1	0.198	0.377	-0.45
epithelial	1702	Q15005	Signal peptidase complex subunit 2	SPCS2	0.203	0.377	-0.47
epithelial	1695	P69905	Hemoglobin subunit alpha	HBA1	0.203	0.377	-0.93
epithelial	1687	P51884	Lumican	LUM	0.203	0.377	-1.04
epithelial	1690	P61009	Signal peptidase complex subunit 3	SPCS3	0.203	0.377	-1.06
epithelial	1697	Q07954	Prolow-density lipoprotein receptor-related protein 1	LRP1	0.198	0.377	-1.16
epithelial	1664	O95168	NADH dehydrogenase [ubiquinone] 1 beta subcomplex subunit 4	NDUFB4	0.203	0.377	-1.73
epithelial	1684	P48449	Lanosterol synthase	LSS	0.203	0.377	-1.74
epithelial	1655	O00461	Golgi integral membrane protein 4	GOLIM4	0.203	0.377	-1.86
epithelial	1708	Q16795	NADH dehydrogenase [ubiquinone] 1 alpha subcomplex subunit 9, mitochondrial	NDUFA9	0.203	0.377	-1.92
epithelial	1666	O95340	Bifunctional 3'-phosphoadenosine 5'-phosphosulfate synthase 2	PAPSS2	0.203	0.377	-2.08
epithelial	1654	O00338	Sulfotransferase 1C2	SULT1C2	0.203	0.377	-2.67
epithelial	1680	P27487	Dipeptidyl peptidase 4	DPP4	0.203	0.377	-3.69
epithelial	1704	Q15124	Phosphoglucomutase-like protein 5	PGM5	0.203	0.377	-3.71
stromal	1228	Q13177	Serine/threonine-protein kinase PAK 2	PAK2	0.0011	0.389	3.31
epithelial	1737	Q9Y2R0	Cytochrome c oxidase assembly factor 3 homolog, mitochondrial	COA3	0.21	0.39	0.71
epithelial	1736	Q99798	Aconitate hydratase, mitochondrial	ACO2	0.21	0.39	0.39
stromal	696	P29350	Tyrosine-protein phosphatase non-receptor type 6	PTPN6	0.00152	0.392	5.98
stromal	1546	Q99439	Calponin-2	CNN2	0.00265	0.392	4.02
stromal	370	P07858	Cathepsin B	CTSB	0.00265	0.392	3.66
stromal	989	P59665	Neutrophil defensin 1	DEFA1	0.00265	0.392	2.3
stromal	500	P13797	Plastin-3	PLS3	0.00265	0.392	1.34
stromal	937	P52907	F-actin-capping protein subunit alpha-1	CAPZA1	0.00201	0.392	0.64
stromal	1708	Q9UJ72	Annexin A10	ANXA10	0.00265	0.392	-6.77
epithelial	1783	Q15370	Elongin-B	ELOB	0.228	0.405	3.87
epithelial	1745	O75907	Diacylglycerol O-acyltransferase 1	DGAT1	0.228	0.405	3.19
epithelial	1747	O94788	Retinal dehydrogenase 2	ALDH1A2	0.228	0.405	3.14
epithelial	1811	Q9UGV2	Protein NDRG3	NDRG3	0.228	0.405	2.73
epithelial	1814	Q9UMS0	NFU1 iron-sulfur cluster scaffold homolog, mitochondrial	NFU1	0.228	0.405	2.72
epithelial	1743	O60437	Periplakin	PPL	0.228	0.405	2.59
epithelial	1803	Q9BXJ9	N-alpha-acetyltransferase 15, NatA auxiliary subunit	NAA15	0.228	0.405	2.43
epithelial	1779	Q14692	Ribosome biogenesis protein BMS1 homolog	BMS1	0.228	0.405	2.42
epithelial	1806	Q9H479	Fructosamine-3-kinase	FN3K	0.222	0.405	2.4
epithelial	1785	Q3YEC7	Rab-like protein 6	RABL6	0.228	0.405	2.36
epithelial	1780	Q15036	Sorting nexin-17	SNX17	0.228	0.405	2.22
epithelial	1786	Q53FZ2	Acyl-coenzyme A synthetase ACSM3, mitochondrial	ACSM3	0.228	0.405	2.2
epithelial	1763	P21953	2-oxoisovalerate dehydrogenase subunit beta, mitochondrial	BCKDHB	0.228	0.405	2.01
epithelial	1789	Q5TBC7	Bcl-2-like protein 15	BCL2L15	0.228	0.405	1.94
epithelial	1756	P05164	Myeloperoxidase	MPO	0.228	0.405	1.92
epithelial	1787	Q5JRX3	Presequence protease, mitochondrial	PITRM1	0.228	0.405	1.88
epithelial	1769	P46783	40S ribosomal protein S10	RPS10	0.228	0.405	1.87
epithelial	1777	Q00169	Phosphatidylinositol transfer protein alpha isoform	PITPNA	0.228	0.405	1.85
epithelial	1765	P31151	Protein S100-A7	S100A7	0.228	0.405	1.74
epithelial	1808	Q9NR50	Translation initiation factor eIF-2B subunit gamma	EIF2B3	0.228	0.405	1.7
epithelial	1790	Q5VV41	Rho guanine nucleotide exchange factor 16	ARHGEF16	0.228	0.405	1.7
epithelial	1807	Q9H9E3	Conserved oligomeric Golgi complex subunit 4	COG4	0.228	0.405	1.63
epithelial	1804	Q9BYD1	39S ribosomal protein L13, mitochondrial	MRPL13	0.228	0.405	1.62
epithelial	1768	P43652	Afamin	AFM	0.228	0.405	1.58
epithelial	1788	Q5T1M5	FK506-binding protein 15	FKBP15	0.228	0.405	1.54
epithelial	1738	O00116	Alkyldihydroxyacetonephosphate synthase, peroxisomal	AGPS	0.228	0.405	1.51
epithelial	1800	Q96EK6	Glucosamine 6-phosphate N-acetyltransferase	GNPNAT1	0.228	0.405	1.5
epithelial	1795	Q8N1F7	Nuclear pore complex protein Nup93	NUP93	0.228	0.405	1.5
epithelial	1796	Q8NI27	THO complex subunit 2	THOC2	0.228	0.405	1.5
epithelial	1797	Q8TD19	Serine/threonine-protein kinase Nek9	NEK9	0.222	0.405	1.48
epithelial	1750	O95456	Proteasome assembly chaperone 1	PSMG1	0.228	0.405	1.47
epithelial	1749	O95139	NADH dehydrogenase [ubiquinone] 1 beta subcomplex subunit 6	NDUFB6	0.228	0.405	1.46
epithelial	1794	Q7Z5L9	Interferon regulatory factor 2-binding protein 2	IRF2BP2	0.228	0.405	1.44
epithelial	1799	Q96C01	Protein FAM136A	FAM136A	0.228	0.405	1.39
epithelial	1798	Q8WZ42	Titin	TTN	0.228	0.405	1.38
epithelial	1781	Q15042	Rab3 GTPase-activating protein catalytic subunit	RAB3GAP1	0.228	0.405	1.38
epithelial	1751	O95777	U6 snRNA-associated Sm-like protein LSm8	LSM8	0.228	0.405	1.35
epithelial	1772	P51580	Thiopurine S-methyltransferase	TPMT	0.228	0.405	1.31
epithelial	1810	Q9NY27	Serine/threonine-protein phosphatase 4 regulatory subunit 2	PPP4R2	0.228	0.405	1.28
epithelial	1740	O14896	Interferon regulatory factor 6	IRF6	0.228	0.405	1.23
epithelial	1766	P32456	Guanylate-binding protein 2	GBP2	0.228	0.405	1.23
epithelial	1741	O15427	Monocarboxylate transporter 4	SLC16A3	0.228	0.405	1.2
epithelial	1791	Q6L8Q7	2',5'-phosphodiesterase 12	PDE12	0.228	0.405	1.1
epithelial	1812	Q9UKS6	Protein kinase C and casein kinase substrate in neurons protein 3	PACSIN3	0.228	0.405	1.1
epithelial	1805	Q9BZH6	WD repeat-containing protein 11	WDR11	0.228	0.405	1.1
epithelial	1748	O94973	AP-2 complex subunit alpha-2	AP2A2	0.228	0.405	1.08
epithelial	1758	P09543	2',3'-cyclic-nucleotide 3'-phosphodiesterase	CNP	0.228	0.405	1
epithelial	1813	Q9ULZ3	Apoptosis-associated speck-like protein containing a CARD	PYCARD	0.228	0.405	0.85
epithelial	1755	P02675	Fibrinogen beta chain	FGB	0.228	0.405	0.83
epithelial	1762	P19387	DNA-directed RNA polymerase II subunit RPB3	POLR2C	0.228	0.405	0.77
epithelial	1802	Q96QR8	Transcriptional activator protein Pur-beta	PURB	0.228	0.405	0.73
epithelial	1793	Q7L2H7	Eukaryotic translation initiation factor 3 subunit M	EIF3M	0.228	0.405	0.73
epithelial	1744	O60664	Perilipin-3	PLIN3	0.228	0.405	0.63
epithelial	1774	P62318	Small nuclear ribonucleoprotein Sm D3	SNRPD3	0.228	0.405	0.6
epithelial	1757	P09211	Glutathione S-transferase P	GSTP1	0.228	0.405	0.59
epithelial	1778	Q13619	Cullin-4A	CUL4A	0.228	0.405	0.48
epithelial	1809	Q9NTK5	Obg-like ATPase 1	OLA1	0.228	0.405	0.42
epithelial	1760	P17987	T-complex protein 1 subunit alpha	TCP1	0.228	0.405	0.36
epithelial	1773	P54136	Arginine--tRNA ligase, cytoplasmic	RARS1	0.222	0.405	0.36
epithelial	1752	P00387	NADH-cytochrome b5 reductase 3	CYB5R3	0.228	0.405	0.33
epithelial	1775	P62857	40S ribosomal protein S28	RPS28	0.228	0.405	0.29
epithelial	1771	P51148	Ras-related protein Rab-5C	RAB5C	0.228	0.405	0.27
epithelial	1742	O43252	Bifunctional 3'-phosphoadenosine 5'-phosphosulfate synthase 1	PAPSS1	0.228	0.405	0.27
epithelial	1776	P62879	Guanine nucleotide-binding protein G(I)/G(S)/G(T) subunit beta-2	GNB2	0.222	0.405	0.19
epithelial	1792	Q6NUQ4	Transmembrane protein 214	TMEM214	0.222	0.405	0.06
epithelial	1764	P23396	40S ribosomal protein S3	RPS3	0.228	0.405	-0.13
epithelial	1767	P43307	Translocon-associated protein subunit alpha	SSR1	0.228	0.405	-0.15
epithelial	1782	Q15363	Transmembrane emp24 domain-containing protein 2	TMED2	0.228	0.405	-0.39
epithelial	1754	P02462	Collagen alpha-1(IV) chain	COL4A1	0.228	0.405	-0.42
epithelial	1759	P12035	Keratin, type II cytoskeletal 3	KRT3	0.228	0.405	-0.44
epithelial	1746	O75976	Carboxypeptidase D	CPD	0.228	0.405	-0.54
epithelial	1784	Q3MIR4	Cell cycle control protein 50B	TMEM30B	0.228	0.405	-1.06
epithelial	1761	P18827	Syndecan-1	SDC1	0.228	0.405	-2.55
epithelial	1770	P48594	Serpin B4	SERPINB4	0.228	0.405	-2.78
epithelial	1753	P00488	Coagulation factor XIII A chain	F13A1	0.228	0.405	-3.01
epithelial	1801	Q96LJ7	Dehydrogenase/reductase SDR family member 1	DHRS1	0.228	0.405	-3.62
epithelial	1739	O00339	Matrilin-2	MATN2	0.228	0.405	-3.75
epithelial	1817	Q9HCE1	Helicase MOV-10	MOV10	0.235	0.417	2.3
epithelial	1815	P01024	Complement C3	C3	0.235	0.417	1.16
epithelial	1816	P30626	Sorcin	SRI	0.235	0.417	-0.07
epithelial	1882	Q9BXS5	AP-1 complex subunit mu-1	AP1M1	0.254	0.433	3.76
epithelial	1856	P82663	28S ribosomal protein S25, mitochondrial	MRPS25	0.254	0.433	3.19
epithelial	1889	Q9UBC2	Epidermal growth factor receptor substrate 15-like 1	EPS15L1	0.248	0.433	3.17
epithelial	1874	Q8TE68	Epidermal growth factor receptor kinase substrate 8-like protein 1	EPS8L1	0.254	0.433	3.12
epithelial	1836	P15529	Membrane cofactor protein	CD46	0.254	0.433	2.83
epithelial	1821	O15321	Transmembrane 9 superfamily member 1	TM9SF1	0.254	0.433	2.82
epithelial	1858	Q08174	Protocadherin-1	PCDH1	0.254	0.433	2.76
epithelial	1873	Q8NFV4	Protein ABHD11	ABHD11	0.254	0.433	2.57
epithelial	1884	Q9C0D9	Ethanolaminephosphotransferase 1	SELENOI	0.254	0.433	2.54
epithelial	1825	O95721	Synaptosomal-associated protein 29	SNAP29	0.254	0.433	2.5
epithelial	1894	Q9Y6M1	Insulin-like growth factor 2 mRNA-binding protein 2	IGF2BP2	0.254	0.433	2.44
epithelial	1862	Q15075	Early endosome antigen 1	EEA1	0.254	0.433	2.35
epithelial	1879	Q99816	Tumor susceptibility gene 101 protein	TSG101	0.254	0.433	2.08
epithelial	1820	O15231	Zinc finger protein 185	ZNF185	0.254	0.433	1.93
epithelial	1881	Q9BTV4	Transmembrane protein 43	TMEM43	0.254	0.433	1.87
epithelial	1847	P49757	Protein numb homolog	NUMB	0.254	0.433	1.86
epithelial	1885	Q9H6R4	Nucleolar protein 6	NOL6	0.254	0.433	1.86
epithelial	1849	P50336	Protoporphyrinogen oxidase	PPOX	0.254	0.433	1.86
epithelial	1834	P12955	Xaa-Pro dipeptidase	PEPD	0.254	0.433	1.82
epithelial	1863	Q16563	Synaptophysin-like protein 1	SYPL1	0.254	0.433	1.78
epithelial	1819	O14936	Peripheral plasma membrane protein CASK	CASK	0.254	0.433	1.77
epithelial	1840	P23588	Eukaryotic translation initiation factor 4B	EIF4B	0.254	0.433	1.72
epithelial	1841	P23921	Ribonucleoside-diphosphate reductase large subunit	RRM1	0.254	0.433	1.7
epithelial	1883	Q9BXV9	EKC/KEOPS complex subunit GON7	GON7	0.254	0.433	1.69
epithelial	1876	Q92667	A-kinase anchor protein 1, mitochondrial	AKAP1	0.254	0.433	1.68
epithelial	1842	P35080	Profilin-2	PFN2	0.254	0.433	1.66
epithelial	1891	Q9Y3B7	39S ribosomal protein L11, mitochondrial	MRPL11	0.254	0.433	1.65
epithelial	1865	Q5TDH0	Protein DDI1 homolog 2	DDI2	0.254	0.433	1.6
epithelial	1888	Q9NUP9	Protein lin-7 homolog C	LIN7C	0.254	0.433	1.52
epithelial	1839	P19823	Inter-alpha-trypsin inhibitor heavy chain H2	ITIH2	0.254	0.433	1.46
epithelial	1866	Q641Q2	WASH complex subunit 2A	WASHC2A	0.254	0.433	1.43
epithelial	1851	P52943	Cysteine-rich protein 2	CRIP2	0.254	0.433	1.43
epithelial	1878	Q96L92	Sorting nexin-27	SNX27	0.254	0.433	1.3
epithelial	1890	Q9UEW8	STE20/SPS1-related proline-alanine-rich protein kinase	STK39	0.254	0.433	1.3
epithelial	1829	P08913	Alpha-2A adrenergic receptor	ADRA2A	0.254	0.433	1.26
epithelial	1872	Q86U38	Nucleolar protein 9	NOP9	0.254	0.433	1.07
epithelial	1830	P09758	Tumor-associated calcium signal transducer 2	TACSTD2	0.254	0.433	1.07
epithelial	1824	O95159	Zinc finger protein-like 1	ZFPL1	0.254	0.433	1.05
epithelial	1875	Q8TEQ6	Gem-associated protein 5	GEMIN5	0.254	0.433	1.03
epithelial	1848	P49841	Glycogen synthase kinase-3 beta	GSK3B	0.254	0.433	0.99
epithelial	1868	Q6PJT7	Zinc finger CCCH domain-containing protein 14	ZC3H14	0.254	0.433	0.98
epithelial	1870	Q6ZRV2	Protein FAM83H	FAM83H	0.254	0.433	0.97
epithelial	1864	Q5SWX8	Protein odr-4 homolog	ODR4	0.254	0.433	0.74
epithelial	1867	Q6DD88	Atlastin-3	ATL3	0.254	0.433	0.64
epithelial	1827	P01023	Alpha-2-macroglobulin	A2M	0.254	0.433	0.59
epithelial	1855	P62316	Small nuclear ribonucleoprotein Sm D2	SNRPD2	0.254	0.433	0.58
epithelial	1887	Q9HC07	Transmembrane protein 165	TMEM165	0.254	0.433	0.58
epithelial	1828	P04424	Argininosuccinate lyase	ASL	0.254	0.433	0.55
epithelial	1838	P17252	Protein kinase C alpha type	PRKCA	0.254	0.433	0.55
epithelial	1861	Q13190	Syntaxin-5	STX5	0.254	0.433	0.52
epithelial	1869	Q6UW68	Transmembrane protein 205	TMEM205	0.254	0.433	0.47
epithelial	1832	P11766	Alcohol dehydrogenase class-3	ADH5	0.254	0.433	0.46
epithelial	1818	O14735	CDP-diacylglycerol--inositol 3-phosphatidyltransferase	CDIPT	0.254	0.433	0.44
epithelial	1853	P58546	Myotrophin	MTPN	0.254	0.433	0.37
epithelial	1880	Q99832	T-complex protein 1 subunit eta	CCT7	0.254	0.433	0.36
epithelial	1871	Q7Z2W4	Zinc finger CCCH-type antiviral protein 1	ZC3HAV1	0.248	0.433	0.36
epithelial	1850	P51608	Methyl-CpG-binding protein 2	MECP2	0.254	0.433	0.28
epithelial	1843	P35222	Catenin beta-1	CTNNB1	0.254	0.433	0.25
epithelial	1860	Q09160	HLA class I histocompatibility antigen, A-80 alpha chain	HLA-A	0.254	0.433	0.23
epithelial	1859	Q08752	Peptidyl-prolyl cis-trans isomerase D	PPID	0.254	0.433	0.19
epithelial	1844	P35579	Myosin-9	MYH9	0.254	0.433	0.13
epithelial	1822	O15438	Canalicular multispecific organic anion transporter 2	ABCC3	0.254	0.433	0.02
epithelial	1845	P39656	Dolichyl-diphosphooligosaccharide--protein glycosyltransferase 48 kDa subunit	DDOST	0.254	0.433	-0.27
epithelial	1892	Q9Y3L5	Ras-related protein Rap-2c	RAP2C	0.254	0.433	-0.29
epithelial	1846	P46108	Adapter molecule crk	CRK	0.248	0.433	-0.3
epithelial	1854	P62158	Calmodulin	CALM1	0.254	0.433	-0.4
epithelial	1857	Q05682	Caldesmon	CALD1	0.254	0.433	-0.52
epithelial	1893	Q9Y6C2	EMILIN-1	EMILIN1	0.254	0.433	-0.6
epithelial	1831	P11717	Cation-independent mannose-6-phosphate receptor	IGF2R	0.254	0.433	-0.83
epithelial	1837	P16152	Carbonyl reductase [NADPH] 1	CBR1	0.254	0.433	-0.84
epithelial	1886	Q9HAW8	UDP-glucuronosyltransferase 1-10	UGT1A10	0.254	0.433	-1.52
epithelial	1877	Q96AC1	Fermitin family homolog 2	FERMT2	0.254	0.433	-2.04
epithelial	1852	P56199	Integrin alpha-1	ITGA1	0.254	0.433	-2.14
epithelial	1823	O75380	NADH dehydrogenase [ubiquinone] iron-sulfur protein 6, mitochondrial	NDUFS6	0.254	0.433	-2.49
epithelial	1835	P15428	15-hydroxyprostaglandin dehydrogenase [NAD(+)]	HPGD	0.254	0.433	-2.8
epithelial	1833	P12277	Creatine kinase B-type	CKB	0.254	0.433	-3.22
epithelial	1826	P00915	Carbonic anhydrase 1	CA1	0.254	0.433	-3.33
epithelial	1898	P60033	CD81 antigen	CD81	0.262	0.445	2.78
epithelial	1902	Q9Y305	Acyl-coenzyme A thioesterase 9, mitochondrial	ACOT9	0.262	0.445	1.25
epithelial	1897	P45973	Chromobox protein homolog 5	CBX5	0.262	0.445	1.02
epithelial	1896	P08621	U1 small nuclear ribonucleoprotein 70 kDa	SNRNP70	0.262	0.445	0.48
epithelial	1901	Q99613	Eukaryotic translation initiation factor 3 subunit C	EIF3C	0.262	0.445	0.26
epithelial	1899	Q00341	Vigilin	HDLBP	0.262	0.445	-0.35
epithelial	1900	Q14764	Major vault protein	MVP	0.262	0.445	-0.35
epithelial	1895	O60218	Aldo-keto reductase family 1 member B10	AKR1B10	0.262	0.445	-1.89
stromal	1384	Q5JTV8	Torsin-1A-interacting protein 1	TOR1AIP1	0.00333	0.456	1.02
epithelial	1915	P08579	U2 small nuclear ribonucleoprotein B''	SNRPB2	0.283	0.461	3.15
epithelial	1923	P31431	Syndecan-4	SDC4	0.283	0.461	2.58
epithelial	1906	O43633	Charged multivesicular body protein 2a	CHMP2A	0.283	0.461	2.56
epithelial	1927	P48509	CD151 antigen	CD151	0.283	0.461	2.49
epithelial	1947	Q16881	Thioredoxin reductase 1, cytoplasmic	TXNRD1	0.283	0.461	2.28
epithelial	1956	Q96CV9	Optineurin	OPTN	0.283	0.461	2.19
epithelial	1974	Q9Y399	28S ribosomal protein S2, mitochondrial	MRPS2	0.283	0.461	1.83
epithelial	1966	Q9H3G5	Probable serine carboxypeptidase CPVL	CPVL	0.283	0.461	1.82
epithelial	1911	O95562	Vesicle transport protein SFT2B	SFT2D2	0.283	0.461	1.72
epithelial	1953	Q8N4T8	Carbonyl reductase family member 4	CBR4	0.283	0.461	1.7
epithelial	1961	Q99715	Collagen alpha-1(XII) chain	COL12A1	0.283	0.461	1.67
epithelial	1941	Q13228	Methanethiol oxidase	SELENBP1	0.283	0.461	1.63
epithelial	1964	Q9H0A0	RNA cytidine acetyltransferase	NAT10	0.283	0.461	1.59
epithelial	1949	Q6P1N0	Coiled-coil and C2 domain-containing protein 1A	CC2D1A	0.283	0.461	1.59
epithelial	1929	P49916	DNA ligase 3	LIG3	0.283	0.461	1.58
epithelial	1945	Q15061	WD repeat-containing protein 43	WDR43	0.276	0.461	1.57
epithelial	1970	Q9NVM6	DnaJ homolog subfamily C member 17	DNAJC17	0.283	0.461	1.56
epithelial	1960	Q99436	Proteasome subunit beta type-7	PSMB7	0.283	0.461	1.56
epithelial	1948	Q49A26	Putative oxidoreductase GLYR1	GLYR1	0.283	0.461	1.49
epithelial	1972	Q9UD71	Protein phosphatase 1 regulatory subunit 1B	PPP1R1B	0.283	0.461	1.45
epithelial	1909	O75116	Rho-associated protein kinase 2	ROCK2	0.283	0.461	1.43
epithelial	1955	Q92783	Signal transducing adapter molecule 1	STAM	0.283	0.461	1.43
epithelial	1917	P0C0L5	Complement C4-B	C4B	0.283	0.461	1.35
epithelial	1976	Q9Y3E7	Charged multivesicular body protein 3	CHMP3	0.283	0.461	1.34
epithelial	1916	P0C0L4	Complement C4-A	C4A	0.283	0.461	1.32
epithelial	1965	Q9H0V1	Transmembrane protein 168	TMEM168	0.276	0.461	1.28
epithelial	1926	P46379	Large proline-rich protein BAG6	BAG6	0.283	0.461	1.26
epithelial	1932	P55039	Developmentally-regulated GTP-binding protein 2	DRG2	0.283	0.461	1.21
epithelial	1931	P54725	UV excision repair protein RAD23 homolog A	RAD23A	0.283	0.461	1.18
epithelial	1933	P56856	Claudin-18	CLDN18	0.283	0.461	1.16
epithelial	1919	P17174	Aspartate aminotransferase, cytoplasmic	GOT1	0.283	0.461	1.14
epithelial	1975	Q9Y3D3	28S ribosomal protein S16, mitochondrial	MRPS16	0.283	0.461	1.08
epithelial	1963	Q9BXB5	Oxysterol-binding protein-related protein 10	OSBPL10	0.283	0.461	0.95
epithelial	1922	P28288	ATP-binding cassette sub-family D member 3	ABCD3	0.283	0.461	0.95
epithelial	1944	Q14746	Conserved oligomeric Golgi complex subunit 2	COG2	0.283	0.461	0.77
epithelial	1954	Q8N6T3	ADP-ribosylation factor GTPase-activating protein 1	ARFGAP1	0.283	0.461	0.75
epithelial	1978	Q9Y5X3	Sorting nexin-5	SNX5	0.283	0.461	0.7
epithelial	1962	Q9BT78	COP9 signalosome complex subunit 4	COPS4	0.283	0.461	0.69
epithelial	1937	P62314	Small nuclear ribonucleoprotein Sm D1	SNRPD1	0.283	0.461	0.69
epithelial	1957	Q96IZ0	PRKC apoptosis WT1 regulator protein	PAWR	0.276	0.461	0.63
epithelial	1904	O15498	Synaptobrevin homolog YKT6	YKT6	0.283	0.461	0.58
epithelial	1924	P31937	3-hydroxyisobutyrate dehydrogenase, mitochondrial	HIBADH	0.283	0.461	0.53
epithelial	1952	Q86XK7	V-set and immunoglobulin domain-containing protein 1	VSIG1	0.283	0.461	0.49
epithelial	1968	Q9NQC3	Reticulon-4	RTN4	0.283	0.461	0.47
epithelial	1946	Q15758	Neutral amino acid transporter B(0)	SLC1A5	0.283	0.461	0.39
epithelial	1930	P50440	Glycine amidinotransferase, mitochondrial	GATM	0.283	0.461	0.38
epithelial	1971	Q9UBB4	Ataxin-10	ATXN10	0.283	0.461	0.37
epithelial	1977	Q9Y3F4	Serine-threonine kinase receptor-associated protein	STRAP	0.283	0.461	0.34
epithelial	1934	P60981	Destrin	DSTN	0.283	0.461	0.32
epithelial	1935	P61769	Beta-2-microglobulin	B2M	0.283	0.461	0.31
epithelial	1913	P05198	Eukaryotic translation initiation factor 2 subunit 1	EIF2S1	0.283	0.461	0.3
epithelial	1942	Q13409	Cytoplasmic dynein 1 intermediate chain 2	DYNC1I2	0.283	0.461	0.22
epithelial	1969	Q9NVA2	Septin-11	SEPTIN11	0.283	0.461	0.14
epithelial	1925	P36952	Serpin B5	SERPINB5	0.283	0.461	0.05
epithelial	1905	O43615	Mitochondrial import inner membrane translocase subunit TIM44	TIMM44	0.283	0.461	-0.15
epithelial	1936	P62277	40S ribosomal protein S13	RPS13	0.283	0.461	-0.24
epithelial	1912	O95831	Apoptosis-inducing factor 1, mitochondrial	AIFM1	0.283	0.461	-0.24
epithelial	1938	P63092	Guanine nucleotide-binding protein G(s) subunit alpha isoforms short	GNAS	0.283	0.461	-0.3
epithelial	1939	P84098	60S ribosomal protein L19	RPL19	0.283	0.461	-0.34
epithelial	1918	P0CG05	Ig lambda-2 chain C regions	IGLC2	0.283	0.461	-0.36
epithelial	1921	P24539	ATP synthase F(0) complex subunit B1, mitochondrial	ATP5PB	0.283	0.461	-0.38
epithelial	1903	O15320	cTAGE family member 5	CTAGE5	0.283	0.461	-0.4
epithelial	1928	P49207	60S ribosomal protein L34	RPL34	0.283	0.461	-0.41
epithelial	1940	Q01546	Keratin, type II cytoskeletal 2 oral	KRT76	0.283	0.461	-0.53
epithelial	1910	O75828	Carbonyl reductase [NADPH] 3	CBR3	0.283	0.461	-0.55
epithelial	1920	P21980	Protein-glutamine gamma-glutamyltransferase 2	TGM2	0.283	0.461	-0.71
epithelial	1973	Q9UI30	Multifunctional methyltransferase subunit TRM112-like protein	TRMT112	0.276	0.461	-0.73
epithelial	1950	Q7L4I2	Arginine/serine-rich coiled-coil protein 2	RSRC2	0.283	0.461	-0.76
epithelial	1951	Q7L5L3	Lysophospholipase D GDPD3	GDPD3	0.283	0.461	-0.83
epithelial	1958	Q96M27	Protein PRRC1	PRRC1	0.283	0.461	-0.95
epithelial	1914	P07948	Tyrosine-protein kinase Lyn	LYN	0.283	0.461	-1
epithelial	1908	O43676	NADH dehydrogenase [ubiquinone] 1 beta subcomplex subunit 3	NDUFB3	0.283	0.461	-1.48
epithelial	1943	Q14108	Lysosome membrane protein 2	SCARB2	0.283	0.461	-1.76
epithelial	1959	Q96S97	Myeloid-associated differentiation marker	MYADM	0.283	0.461	-2.22
epithelial	1967	Q9HBL0	Tensin-1	TNS1	0.283	0.461	-2.74
epithelial	1907	O43657	Tetraspanin-6	TSPAN6	0.283	0.461	-3.37
epithelial	1980	Q10471	Polypeptide N-acetylgalactosaminyltransferase 2	GALNT2	0.291	0.474	0.6
epithelial	1981	Q15043	Metal cation symporter ZIP14	SLC39A14	0.291	0.474	0.43
epithelial	1979	P62249	40S ribosomal protein S16	RPS16	0.291	0.474	0.01
epithelial	1988	O75531	Barrier-to-autointegration factor	BANF1	0.307	0.49	2.88
epithelial	2004	P17540	Creatine kinase S-type, mitochondrial	CKMT2	0.314	0.49	2.86
epithelial	2014	P40616	ADP-ribosylation factor-like protein 1	ARL1	0.314	0.49	2.84
[truncated: 3,007 more rows]

## Sheet: Table S4
Table S4: Protein-Protein-Interaction of splicing-related proteins.
Matrix of pair-wise protein-protein-interactions, determined by GeneMANIA (Cytoscape App GeneMANIA [48], version 3.5.2; H. Sapiens data set, version 2021-04-29-core); ID (rows and columns) = Gene identifier of interacting proteins; ID annotations of significance and presence in the dataset (see S1): ** = FDR < 0.5, * = p < 0.05; NS = not significant; ^ = N.F. = not found; Interactions: CX = Co-ex…
		FDR < 5%																			P < .05														N.S.					N.F.
	ID	PUF60**	SYMPK**	HNRNPD**	CRNKL1**	CSTF1**	HNRNPH1**	DHX9**	CTNNBL1**	DNAJC8**	DHX15**	SF3B3**	HNRNPU**	HNRNPR**	SRRT**	HNRNPM**	PRPF19**	RBM8A**	HNRNPA1**	CPSF1**	HNRNPH2*	HNRNPF*	HNRNPA0*	CPSF7*	HNRNPA2B1*	PTBP1*	SF3A3*	CCAR1*	CSTF3*	HNRNPUL1*	HNRNPC*	SNRNP200*	HNRNPA3*	SF3A2*	CSTF2	RBMX	HNRNPL	SRSF9	PHF5A	RBM5^
FDR < 5%	PUF60**			CX,SD		CX	SD		CX	CX	CX			CX,SD	CX	PI,SD	CX	SD	PI,SD		SD	CX,PI,SD	SD	CX,SD	CX,SD	CX,SD	PI			CX	CX,PI,SD		SD	PI	CX,SD	CX,SD	SD	SD		SD
	SYMPK**							CX,Pr	SD						CX		CX		CX,Pr	PI							CX,Pr		PI	CX		CX		CX	PI			CL
	HNRNPD**					PI	CX,PI	CX,PI		PI	CX,CL	CX,PI	CX,CL,PI	CX,PI		CX,PI		PI,SD	CX,CL,PI	PI	PI	CX,PI	PI,SD	PI,SD	CX,CL,PI,SD	CX,PI	CX,PI	CX,PI	PI	CX,PI	CX,CL,PI,SD	CX,PI	CX,PI	PI	PI	CX,PI	CX,PI	CX,PI,SD	PI	PI
	CRNKL1**					CX,CL							CX				PI				CX		CX						SD			PI
	CSTF1**						PI	PI		CX,PI	CX	PI	PI	PI		PI	SD	PI	PI	PI	PI	CX,PI	PI	PI	CX,PI	PI	PI	CX,PI	PI	PI	PI	PI	PI	PI	CL,PI	PI	PI	PI	PI	PI
	HNRNPH1**							CX,PI		PI	CX	CX,PI	CX,PI	CX,PI	CX	CX,PI		PI,SD	CX,PI	CX,PI	CX,PI,SD	CX,PI,SD	CX,PI,SD	PI,SD	CX,PI,SD	CX,PI	PI	PI	PI	PI	PI,SD	CX,PI	CX,PI	PI	PI	PI	CX,PI	CX,PI,SD	PI	CX,PI
	DHX9**									PI	CX,CL,SD	PI	CX,CL,PI	CX,CL,PI	CX,PI	CX,CL,PI	CX	PI	CX,PI	PI	PI	PI	CX,PI	CX,PI	CX,PI	CL,PI	CX,PI	PI	PI	CL,PI	CX,PI	PI	CX,PI	PI	PI	CL,PI	CX,CL,PI	PI	CX,PI	CX,PI
	CTNNBL1**														CX		CX,PI								CX		Pr								CX				CX
	DNAJC8**										CX	PI	PI	CX,PI		PI		PI	PI	PI	CX,PI	PI	PI	PI	PI	PI	CX,PI	CX,PI	PI	PI	PI	PI	PI	PI	CX,PI	PI	CX,PI	PI	PI	PI
	DHX15**											CX,PI	CX	CX,CL,PI		CX	CX,PI		PI			CX,PI	CX		CX		CX,PI	CX	CX	CL	CX	CX,PI	CX	PI		PI	PI	CX	CX	PI
	SF3B3**												PI	PI	PI	CX,PI	PI	PI	PI	PI,SD	PI	PI	PI	PI	PI	CX,PI	CX,PI	PI	CX,PI	CX,PI	PI	CX,PI	PI	PI	PI	CX,PI	PI	PI	PI	PI
	HNRNPU**													CX,PI		CX,CL,PI	CX	PI	CX,CL,PI	PI	CX,PI	CX,PI	CX,PI	PI	CX,CL,PI	PI	CX,PI	PI,SD	CX,PI	CX,PI,SD	CX,CL,PI	PI	CX,PI	PI	PI	PI	CL,PI	CX,PI	PI	CX,PI
	HNRNPR**															CX,PI		CX,PI,SD	CX,PI	PI	PI	CX,CL,PI	CX,PI,SD	PI,SD	CX,PI,SD	CX,PI	CX,PI	CX,PI	PI	CX,PI	CX,PI,SD	CX,PI	CX,PI	PI	PI	PI	CX,CL,PI	PI,SD	PI	PI
	SRRT**															CX,PI	CX		PI	CL			SD	CX,SD	CX,SD	CX	CX										CX	SD		CX
	HNRNPM**																PI	PI,SD	CX,CL,PI	PI	PI	CX,CL,PI	CX,PI,SD	PI,SD	CX,CL,PI,SD	CX,CL,PI	PI	PI	CX,PI	CX,PI	CX,PI,SD	CX,PI	CX,PI	CX,PI	PI	CX,PI	CX,PI	CX,PI,SD	PI	CX,PI
	PRPF19**																		PI				CX				PI,Pr					PI		PI			CX		CX,CL	PI
	RBM8A**																		PI,SD	PI	PI,SD	PI,SD	PI,SD	PI,SD	PI,SD	PI,SD	CX,PI	CX,PI	PI	PI	PI,SD	PI	PI,SD	PI	PI,SD	PI,SD	PI,SD	PI,SD	PI	PI,SD
	HNRNPA1**																			PI	CX,PI	PI	PI,SD	PI,SD	CX,CL,PI,SD	CX,PI	CX,PI,Pr	CX,PI	CX,PI	PI	CX,CL,PI,SD	CX,PI	PI,SD	CX,PI	PI	CX,PI	CX,CL,PI	PI,SD	PI	CX,PI
	CPSF1**																				PI	PI	PI	CX,PI	PI	CL,PI	PI	PI	PI	PI	PI	CX,PI	PI	PI	PI	PI	PI	PI	PI	PI
P < .05	HNRNPH2*																					CX,PI,SD	PI,SD	PI,SD	CX,PI,SD	PI	PI	PI	CX,PI	PI	PI,SD	PI	PI	PI	PI	PI	PI	PI,SD	PI	PI
	HNRNPF*																						PI,SD	PI,SD	CX,PI,SD	CX,PI	CX,PI	PI	CX,PI	CX,PI	CX,PI,SD	PI	PI	PI	CX,PI	PI	CX,CL,PI	CX,PI,SD	CX,PI	PI
	HNRNPA0*																							PI,SD	CX,PI,SD	PI,SD	CX,PI	PI	PI	PI	CX,PI,SD	PI	CX,PI,SD	PI	PI,SD	PI,SD	PI,SD	PI,SD	CX,PI	PI,SD
	CPSF7*																								PI,SD	CX,PI,SD	CX,PI	PI	PI	CX,PI	PI,SD	PI	PI,SD	PI	PI,SD	PI,SD	PI,SD	PI,SD	PI	PI,SD
	HNRNPA2B1*																									CX,PI,SD	PI	PI	CX,PI	PI	CX,CL,PI,SD	CX,PI	CX,PI,SD	PI	CX,PI,SD	PI,SD	CX,PI,SD	PI,SD	PI	CX,PI,SD
	PTBP1*																										PI	CX,PI	PI	PI	CX,PI,SD	CX,PI	PI	CX,PI	PI	CX,PI	CL,PI,SD	PI,SD	PI	PI
	SF3A3*																											PI	CX,PI,Pr	PI	CX,PI	PI	CX,PI	PI,Pr,SD	CX,PI	CX,CL,PI	PI	CX,PI	CX,PI	PI
	CCAR1*																												PI	PI,SD	PI	CX,PI	CX,PI	PI	PI	PI	PI	PI	PI	PI
	CSTF3*																													PI	CX,PI	PI	PI	PI,Pr	PI	PI	CX,PI	PI	PI	PI
	HNRNPUL1*																														CX,PI	CX,PI	PI	CX,PI	PI	PI	PI	PI	PI	PI
	HNRNPC*																															PI	PI,SD	PI	CX,PI,SD	CL,PI,SD	CL,PI,SD	CL,PI,SD	CX,PI	PI,SD
	SNRNP200*																																PI	PI	PI	PI	PI	PI	PI	CX,PI
	HNRNPA3*																																	PI	PI	PI	PI	PI,SD	PI	PI
	SF3A2*																																		PI	PI	PI	PI	PI	PI
N.S.	CSTF2																																			PI	CX,PI	PI,SD	PI	PI
	RBMX																																				CX,PI	CX,PI,SD	PI	PI
	HNRNPL																																					CX,CL,PI,SD	PI	PI
	SRSF9																																						CL,PI	CX,PI,SD
	PHF5A																																							PI
N.F.	RBM5^

## Sheet: Table S5
Table S5: Results of Gene Ontology enrichment analysis.
Results of Gene Ontology (GO) terms enrichment on basis of all significnt upregulated proteins (N=209), as computed by GeneMANIA (Cytoscape plugin). q-values calculated by Benjamini-Hochberg correction and threshold set to q < .01.
GO term ID	Description of GO term	q-value	Occurrences in Sample	Occurrences in Genome
GO:0000398	mRNA splicing, via spliceosome	1.64194e-05	15	180
GO:0050684	regulation of mRNA processing	6.8231e-05	12	129
GO:0043487	regulation of RNA stability	6.8231e-05	14	184
GO:0051169	nuclear transport	6.8231e-05	17	291
GO:0048024	regulation of mRNA splicing, via spliceosome	0.00013431	10	89
GO:0005681	spliceosomal complex	0.00015135	12	145
GO:0000380	alternative mRNA splicing, via spliceosome	0.000162998	9	71
GO:0006913	nucleocytoplasmic transport	0.000176598	16	287
GO:0045088	regulation of innate immune response	0.000202814	15	255
GO:0031349	positive regulation of defense response	0.000215879	16	296
GO:0061013	regulation of mRNA catabolic process	0.000308306	13	196
GO:0006403	RNA localization	0.000317922	13	198
GO:0003729	mRNA binding	0.000465788	10	112
GO:0043484	regulation of RNA splicing	0.000705022	10	118
GO:0035770	ribonucleoprotein granule	0.000750879	13	218
GO:0051168	nuclear export	0.000750879	12	184
GO:0002833	positive regulation of response to biotic stimulus	0.000750879	13	220
GO:0006417	regulation of translation	0.000918778	14	263
GO:0045089	positive regulation of innate immune response	0.00218368	11	171
GO:0007623	circadian rhythm	0.00287775	10	143
GO:0048511	rhythmic process	0.00381473	11	183
GO:0050658	RNA transport	0.0057001	10	156
GO:0015931	nucleobase-containing compound transport	0.00639637	11	195
GO:0050657	nucleic acid transport	0.00729534	10	162
GO:0051236	establishment of RNA localization	0.00822997	10	165
